# Supplementary material for: Benzene-1,3,5-tri­carb­oxy­lic acid–pyridinium-2-olate (1/3)
Source: Acta Crystallogr Sect E Struct Rep Online. 2014 Mar 19;70(Pt 4):o453–4. doi: 10.1107/S1600536814005534 (PMC3998530; doi:10.1107/S1600536814005534)
Supplement: Supplementary file 1 [file e-70-0o453-sup1.cif]

##############################################################################
#                                                                            #
# This CIF contains the data in a paper accepted for publication in          #
# Acta Crystallographica Section E. It conforms to the requirements of       #
# Notes for Authors for Acta Crystallographica Section E, and has been       #
# peer reviewed under the auspices of the IUCr Commission on Journals.       #
#                                                                            #
# Full details of the Crystallographic Information File format               #
# are given in the paper "The Crystallographic Information File (CIF):       #
# a New Standard Archive File for Crystallography" by S. R. Hall, F. H.      #
# Allen and I. D. Brown [Acta Cryst. (1991), A47, 655-685].                  #
#                                                                            #
# The current version of the core CIF dictionary is obtainable from          #
# ftp://ftp.iucr.org/pub/cif_core.dic.                                       #
#                                                                            #
# Software is freely available for graphical display of the structure(s)     #
# in this CIF. For information consult the CIF software page                 #
# http://www.iucr.org/resources/cif/software.                                #
#                                                                            #
# This file may be used for bona fide research purposes within the           #
# scientific community so long as proper attribution is given to the journal # 
# article from which it was obtained.                                        #
#                                                                            #
##############################################################################
data_I
_database_code_depnum_ccdc_archive 'CCDC 991203'
_audit_creation_method     SHELXL-97
_chemical_name_systematic
;
Benzene-1,3,5-tricarboxylic acid--pyridin-1-ium-4-olate (1/3)
;
_chemical_name_common     ?
_chemical_formula_moiety     'C9 H6 O6, 3(C5 H5 N O)'
_chemical_formula_sum     'C24 H21 N3 O9'
_chemical_formula_iupac     'C9 H6 O6, 3C5 H5 N O'
_chemical_formula_weight     495.44
_chemical_melting_point     ?
_symmetry_cell_setting     monoclinic
_symmetry_space_group_name_H-M     'C c'
_symmetry_space_group_name_Hall     'C -2yc'
loop_
    _symmetry_equiv_pos_as_xyz
    'x, y, z'
    'x, -y, z+1/2'
    'x+1/2, y+1/2, z'
    'x+1/2, -y+1/2, z+1/2'
_cell_length_a     14.344(2)
_cell_length_b     25.993(5)
_cell_length_c     6.7047(10)
_cell_angle_alpha     90.00
_cell_angle_beta     117.472(2)
_cell_angle_gamma     90.00
_cell_volume     2217.8(6)
_cell_formula_units_Z     4
_cell_measurement_reflns_used     4866
_cell_measurement_theta_min     2.84
_cell_measurement_theta_max     28.47
_cell_measurement_temperature     100(2)
_exptl_crystal_description     'rectangular prism'
_exptl_crystal_colour     colorless
_exptl_crystal_size_max     0.49
_exptl_crystal_size_mid     0.41
_exptl_crystal_size_min     0.34
_exptl_crystal_density_diffrn     1.484
_exptl_crystal_density_meas     ?
_exptl_crystal_density_method     'not measured'
_exptl_crystal_F_000     1032
_exptl_absorpt_coefficient_mu     0.116
_exptl_absorpt_correction_type     multi-scan
_exptl_absorpt_process_details     '(SADABS; Sheldrick, 1996)'
_exptl_absorpt_correction_T_min     0.95
_exptl_absorpt_correction_T_max     0.96
_exptl_special_details
;
Spectroscopic data for the title compound: IR (KBr, cm^-1^): 3442, 3103, 3050,
1704, 1690, 1624, 1613, 1468, 1282, 1193, 1094, 1024.
;
_diffrn_ambient_temperature     100(2)
_diffrn_radiation_type     MoK\a
_diffrn_radiation_wavelength     0.71073
_diffrn_radiation_source     'fine-focus sealed tube'
_diffrn_radiation_monochromator     graphite
_diffrn_measurement_device_type     'Bruker APEX CCD area-detector'
_diffrn_measurement_method     'phi and omega scans'
_diffrn_detector_area_resol_mean     ?
_diffrn_reflns_number     12173
_diffrn_reflns_av_R_equivalents     0.0758
_diffrn_reflns_av_sigmaI/netI     0.0503
_diffrn_reflns_theta_min     1.78
_diffrn_reflns_theta_max     27.00
_diffrn_reflns_theta_full     27.00
_diffrn_measured_fraction_theta_max     1.000
_diffrn_measured_fraction_theta_full     1.000
_diffrn_reflns_limit_h_min     -18
_diffrn_reflns_limit_h_max     18
_diffrn_reflns_limit_k_min     -33
_diffrn_reflns_limit_k_max     32
_diffrn_reflns_limit_l_min     -8
_diffrn_reflns_limit_l_max     8
_diffrn_standards_number     ?
_diffrn_standards_interval_count     ?
_diffrn_standards_interval_time     ?
_diffrn_standards_decay_%     ?
_refine_special_details
;
Refinement of <i>F</i>^2^ against ALL reflections. The weighted <i>R</i>-factor
<i>wR</i> and goodness of fit <i>S</i> are based on <i>F</i>^2^, conventional
<i>R</i>-factors <i>R</i> are based on <i>F</i>, with <i>F</i> set to zero for
negative <i>F</i>^2^. The threshold expression of <i>F</i>^2^ >
\s(<i>F</i>^2^) is used only for calculating <i>R</i>-factors(gt) <i>etc</i>.
and is not relevant to the choice of reflections for refinement.
<i>R</i>-factors based on <i>F</i>^2^ are statistically about twice as large
as those based on <i>F</i>, and <i>R</i>-- factors based on ALL data will be
even larger.
;
_reflns_number_total     2433
_reflns_number_gt     2354
_reflns_threshold_expression     I>2sigma(I)
_refine_ls_structure_factor_coef     Fsqd
_refine_ls_matrix_type     full
_refine_ls_R_factor_all     0.0491
_refine_ls_R_factor_gt     0.0470
_refine_ls_wR_factor_gt     0.1028
_refine_ls_wR_factor_ref     0.1039
_refine_ls_goodness_of_fit_ref     1.077
_refine_ls_restrained_S_all     1.075
_refine_ls_number_reflns     2433
_refine_ls_number_parameters     343
_refine_ls_number_restraints     8
_refine_ls_hydrogen_treatment     mixed
_refine_ls_weighting_scheme     calc
_refine_ls_weighting_details
         'calc w=1/[\s^2^(Fo^2^)+(0.0394P)^2^+2.5063P] where P=(Fo^2^+2Fc^2^)/3'
_atom_sites_solution_hydrogens     geom
_atom_sites_solution_primary     direct
_atom_sites_solution_secondary     difmap
_refine_ls_shift/su_max     0.000
_refine_ls_shift/su_mean     0.000
_refine_diff_density_max     0.325
_refine_diff_density_min     -0.247
_refine_ls_extinction_method     none
_refine_ls_extinction_coef     ?
loop_
    _atom_type_symbol
    _atom_type_description
    _atom_type_scat_dispersion_real
    _atom_type_scat_dispersion_imag
    _atom_type_scat_source
    'C' 'C' 0.0033 0.0016
                         'International Tables Vol C Tables 4.2.6.8 and 6.1.1.4'
    'H' 'H' 0.0000 0.0000
                         'International Tables Vol C Tables 4.2.6.8 and 6.1.1.4'
    'N' 'N' 0.0061 0.0033
                         'International Tables Vol C Tables 4.2.6.8 and 6.1.1.4'
    'O' 'O' 0.0106 0.0060
                         'International Tables Vol C Tables 4.2.6.8 and 6.1.1.4'
_computing_data_collection     'SMART (Bruker, 2001)'
_computing_cell_refinement     '<i>SAINT-Plus-NT</i> (Bruker 2001)'
_computing_data_reduction     '<i>SAINT-Plus-NT</i> (Bruker 2001)'
_computing_structure_solution     'SHELXS97 (Sheldrick, 2008)'
_computing_structure_refinement     'SHELXL97 (Sheldrick, 2008)'
_computing_molecular_graphics
 'ORTEP-3 for Windows (Farrugia, 2012) and Mercury (Macrae <i>et al.</i>, 2008)'
_computing_publication_material
                         'SHELXTL (Sheldrick, 2008) and publCIF (Westrip, 2010)'
loop_
    _atom_site_type_symbol
    _atom_site_label
    _atom_site_fract_x
    _atom_site_fract_y
    _atom_site_fract_z
    _atom_site_U_iso_or_equiv
    _atom_site_adp_type
    _atom_site_calc_flag
    _atom_site_refinement_flags
    _atom_site_occupancy
    _atom_site_symmetry_multiplicity
    _atom_site_disorder_assembly
    _atom_site_disorder_group
    N N1 0.5716(2) 0.74048(12) 0.7948(5) 0.0185(7) Uani d D 1 1 . .
    H H1A 0.5074(9) 0.7479(18) 0.734(7) 0.028 Uiso d D 1 1 . .
    N N2 0.7381(2) 0.23549(13) -0.0482(5) 0.0212(7) Uani d D 1 1 . .
    H H2A 0.6809(18) 0.2201(16) -0.086(8) 0.032 Uiso d D 1 1 . .
    N N3 0.1812(2) 0.06645(12) 0.3136(5) 0.0183(6) Uani d D 1 1 . .
    H H3A 0.191(3) 0.0665(17) 0.199(4) 0.027 Uiso d D 1 1 . .
    O O1 0.0316(2) 0.39495(9) 0.3690(5) 0.0200(5) Uani d D 1 1 . .
    H H1' 0.031(4) 0.3628(2) 0.355(8) 0.030 Uiso d D 1 1 . .
    O O2 0.2044(2) 0.38226(10) 0.5822(5) 0.0214(6) Uani d . 1 1 . .
    O O3 -0.00333(19) 0.63687(10) 0.3527(4) 0.0196(6) Uani d D 1 1 . .
    H H3' -0.053(2) 0.6581(13) 0.294(7) 0.029 Uiso d D 1 1 . .
    O O4 -0.11698(19) 0.57121(9) 0.2541(4) 0.0164(5) Uani d . 1 1 . .
    O O5 0.43466(18) 0.53127(10) 0.7273(4) 0.0183(5) Uani d D 1 1 . .
    H H5' 0.4927(17) 0.5446(16) 0.755(8) 0.027 Uiso d D 1 1 . .
    O O6 0.3814(2) 0.61071(10) 0.7524(5) 0.0218(6) Uani d . 1 1 . .
    O O7 0.8839(2) 0.71094(10) 1.1439(4) 0.0180(5) Uani d . 1 1 . .
    O O8 1.02950(19) 0.29837(9) 0.2960(4) 0.0183(5) Uani d . 1 1 . .
    O O9 0.11946(18) 0.06361(10) 0.8481(4) 0.0152(5) Uani d . 1 1 . .
    C C1 0.1406(3) 0.46845(14) 0.5090(6) 0.0129(7) Uani d . 1 1 . .
    C C2 0.0532(3) 0.50081(13) 0.4269(5) 0.0113(6) Uani d . 1 1 . .
    H H2 -0.0156 0.4866 0.3620 0.014 Uiso calc R 1 1 . .
    C C3 0.0669(3) 0.55406(14) 0.4403(6) 0.0127(7) Uani d . 1 1 . .
    C C4 0.1686(3) 0.57493(13) 0.5353(6) 0.0127(7) Uani d . 1 1 . .
    H H4 0.1783 0.6112 0.5452 0.015 Uiso calc R 1 1 . .
    C C5 0.2549(3) 0.54226(13) 0.6147(5) 0.0125(7) Uani d . 1 1 . .
    C C6 0.2412(3) 0.48950(13) 0.6015(6) 0.0136(7) Uani d . 1 1 . .
    H H6 0.3008 0.4675 0.6558 0.016 Uiso calc R 1 1 . .
    C C7 0.1295(3) 0.41098(14) 0.4918(6) 0.0150(7) Uani d . 1 1 . .
    C C8 -0.0277(3) 0.58794(13) 0.3392(6) 0.0124(7) Uani d . 1 1 . .
    C C9 0.3641(3) 0.56526(13) 0.7065(6) 0.0134(7) Uani d . 1 1 . .
    C C10 0.6414(3) 0.77853(13) 0.8312(6) 0.0146(7) Uani d . 1 1 . .
    H H10 0.6164 0.8119 0.7733 0.017 Uiso calc R 1 1 . .
    C C11 0.7469(3) 0.77035(14) 0.9492(6) 0.0160(7) Uani d . 1 1 . .
    H H11 0.7947 0.7979 0.9756 0.019 Uiso calc R 1 1 . .
    C C12 0.7854(3) 0.72007(14) 1.0328(6) 0.0156(7) Uani d . 1 1 . .
    C C13 0.7089(3) 0.68087(13) 0.9850(6) 0.0161(7) Uani d . 1 1 . .
    H H13 0.7308 0.6467 1.0352 0.019 Uiso calc R 1 1 . .
    C C14 0.6033(3) 0.69193(15) 0.8667(6) 0.0182(7) Uani d . 1 1 . .
    H H14 0.5527 0.6655 0.8355 0.022 Uiso calc R 1 1 . .
    C C15 0.7479(3) 0.28586(15) 0.0073(6) 0.0203(8) Uani d . 1 1 . .
    H H15 0.6867 0.3060 -0.0321 0.024 Uiso calc R 1 1 . .
    C C16 0.8446(3) 0.30826(14) 0.1192(6) 0.0188(7) Uani d . 1 1 . .
    H H16 0.8495 0.3439 0.1542 0.023 Uiso calc R 1 1 . .
    C C17 0.9382(3) 0.27898(14) 0.1843(6) 0.0163(7) Uani d . 1 1 . .
    C C18 0.9227(3) 0.22593(14) 0.1212(7) 0.0195(8) Uani d . 1 1 . .
    H H18 0.9820 0.2044 0.1594 0.023 Uiso calc R 1 1 . .
    C C19 0.8238(3) 0.20564(15) 0.0069(6) 0.0216(8) Uani d . 1 1 . .
    H H19 0.8153 0.1703 -0.0341 0.026 Uiso calc R 1 1 . .
    C C20 0.0841(3) 0.07837(14) 0.2819(6) 0.0189(8) Uani d . 1 1 . .
    H H20 0.0307 0.0861 0.1349 0.023 Uiso calc R 1 1 . .
    C C21 0.0613(3) 0.07946(14) 0.4590(6) 0.0183(7) Uani d . 1 1 . .
    H H21 -0.0070 0.0890 0.4347 0.022 Uiso calc R 1 1 . .
    C C22 0.1399(3) 0.06629(13) 0.6804(6) 0.0142(7) Uani d . 1 1 . .
    C C23 0.2420(3) 0.05643(13) 0.7041(6) 0.0162(7) Uani d . 1 1 . .
    H H23 0.2985 0.0498 0.8488 0.019 Uiso calc R 1 1 . .
    C C24 0.2592(3) 0.05641(13) 0.5203(6) 0.0178(7) Uani d . 1 1 . .
    H H24 0.3276 0.0492 0.5386 0.021 Uiso calc R 1 1 . .
loop_
    _atom_site_aniso_label
    _atom_site_aniso_U_11
    _atom_site_aniso_U_22
    _atom_site_aniso_U_33
    _atom_site_aniso_U_12
    _atom_site_aniso_U_13
    _atom_site_aniso_U_23
    N1 0.0100(15) 0.0280(17) 0.0156(15) 0.0043(13) 0.0042(13) -0.0001(13)
    N2 0.0156(16) 0.0321(19) 0.0161(15) -0.0092(13) 0.0075(13) -0.0042(13)
    N3 0.0239(17) 0.0187(15) 0.0168(16) -0.0008(12) 0.0133(14) 0.0001(12)
    O1 0.0166(13) 0.0125(11) 0.0273(14) -0.0030(10) 0.0070(11) -0.0028(11)
    O2 0.0153(13) 0.0174(13) 0.0278(14) 0.0012(10) 0.0068(11) 0.0000(11)
    O3 0.0109(12) 0.0159(12) 0.0276(14) 0.0039(10) 0.0050(11) 0.0045(11)
    O4 0.0122(12) 0.0176(12) 0.0200(13) -0.0002(10) 0.0080(10) 0.0008(10)
    O5 0.0093(12) 0.0201(13) 0.0260(14) -0.0011(10) 0.0086(11) -0.0021(11)
    O6 0.0125(12) 0.0207(14) 0.0291(15) -0.0026(10) 0.0069(11) -0.0036(11)
    O7 0.0101(12) 0.0183(13) 0.0212(13) -0.0004(9) 0.0035(10) 0.0010(10)
    O8 0.0121(12) 0.0149(12) 0.0237(13) -0.0007(9) 0.0047(11) -0.0006(10)
    O9 0.0113(12) 0.0231(13) 0.0121(12) -0.0027(10) 0.0062(10) -0.0014(10)
    C1 0.0130(17) 0.0189(17) 0.0074(15) -0.0004(13) 0.0051(13) -0.0004(12)
    C2 0.0080(15) 0.0178(16) 0.0078(15) -0.0014(12) 0.0033(12) -0.0016(12)
    C3 0.0148(16) 0.0178(17) 0.0074(15) 0.0003(13) 0.0066(13) -0.0011(13)
    C4 0.0149(17) 0.0137(16) 0.0098(15) -0.0011(12) 0.0059(13) 0.0002(13)
    C5 0.0131(16) 0.0191(17) 0.0054(14) 0.0003(13) 0.0043(13) 0.0003(13)
    C6 0.0113(16) 0.0179(17) 0.0113(15) 0.0057(13) 0.0048(13) 0.0021(13)
    C7 0.0144(17) 0.0181(17) 0.0133(15) -0.0016(13) 0.0072(14) -0.0002(13)
    C8 0.0100(16) 0.0173(16) 0.0110(16) 0.0005(13) 0.0058(13) -0.0001(13)
    C9 0.0123(17) 0.0157(17) 0.0099(16) -0.0004(12) 0.0032(13) 0.0012(12)
    C10 0.0179(17) 0.0166(17) 0.0116(15) 0.0062(13) 0.0088(13) 0.0015(13)
    C11 0.0176(18) 0.0166(16) 0.0159(16) -0.0035(14) 0.0095(14) -0.0022(13)
    C12 0.0137(17) 0.0227(18) 0.0094(16) 0.0010(14) 0.0045(14) -0.0018(13)
    C13 0.0185(18) 0.0120(16) 0.0171(17) 0.0014(13) 0.0076(14) 0.0016(13)
    C14 0.0181(18) 0.0208(18) 0.0161(17) -0.0020(14) 0.0082(15) -0.0021(14)
    C15 0.0180(18) 0.029(2) 0.0142(18) 0.0038(15) 0.0078(15) 0.0010(15)
    C16 0.0192(19) 0.0183(17) 0.0205(18) 0.0005(14) 0.0106(16) -0.0013(15)
    C17 0.0183(18) 0.0180(17) 0.0141(17) -0.0040(14) 0.0089(14) 0.0003(14)
    C18 0.0186(19) 0.0179(18) 0.025(2) 0.0008(14) 0.0128(16) 0.0012(15)
    C19 0.028(2) 0.0199(19) 0.0206(18) -0.0080(15) 0.0146(17) -0.0044(15)
    C20 0.0232(19) 0.0206(18) 0.0116(16) -0.0058(14) 0.0070(14) 0.0006(14)
    C21 0.0116(17) 0.0217(18) 0.0212(18) -0.0010(13) 0.0074(14) -0.0010(15)
    C22 0.0175(17) 0.0133(16) 0.0157(17) -0.0064(13) 0.0109(14) -0.0040(13)
    C23 0.0160(17) 0.0167(17) 0.0152(17) -0.0009(14) 0.0067(14) 0.0004(14)
    C24 0.0157(17) 0.0146(17) 0.0248(19) -0.0022(14) 0.0108(15) 0.0004(14)
_geom_special_details
;
All e.s.d.'s (except the e.s.d. in the dihedral angle between two l.s. planes)
are estimated using the full covariance matrix. The cell e.s.d.'s are taken
into account individually in the estimation of e.s.d.'s in distances, angles
and torsion angles; correlations between e.s.d.'s in cell parameters are only
used when they are defined by crystal symmetry. An approximate (isotropic)
treatment of cell e.s.d.'s is used for estimating e.s.d.'s involving l.s.
planes.
;
loop_
    _geom_bond_atom_site_label_1
    _geom_bond_atom_site_label_2
    _geom_bond_site_symmetry_2
    _geom_bond_distance
    _geom_bond_publ_flag
    N1 C10 . 1.347(5) ?
    N1 C14 . 1.352(5) ?
    N1 H1A . 0.8400(12) ?
    N2 C15 . 1.351(5) ?
    N2 C19 . 1.353(5) ?
    N2 H2A . 0.8400(11) ?
    N3 C24 . 1.345(5) ?
    N3 C20 . 1.345(5) ?
    N3 H3A . 0.8400(11) ?
    O1 C7 . 1.325(4) ?
    O1 H1' . 0.8400(11) ?
    O2 C7 . 1.216(4) ?
    O3 C8 . 1.311(4) ?
    O3 H3' . 0.8400(11) ?
    O4 C8 . 1.217(4) ?
    O5 C9 . 1.301(4) ?
    O5 H5' . 0.8400(12) ?
    O6 C9 . 1.217(4) ?
    O7 C12 . 1.280(4) ?
    O8 C17 . 1.275(4) ?
    O9 C22 . 1.288(4) ?
    C1 C2 . 1.394(5) ?
    C1 C6 . 1.394(5) ?
    C1 C7 . 1.501(5) ?
    C2 C3 . 1.395(5) ?
    C2 H2 . 0.9500 ?
    C3 C4 . 1.404(5) ?
    C3 C8 . 1.492(5) ?
    C4 C5 . 1.389(5) ?
    C4 H4 . 0.9500 ?
    C5 C6 . 1.382(5) ?
    C5 C9 . 1.517(5) ?
    C6 H6 . 0.9500 ?
    C10 C11 . 1.363(5) ?
    C10 H10 . 0.9500 ?
    C11 C12 . 1.429(5) ?
    C11 H11 . 0.9500 ?
    C12 C13 . 1.421(5) ?
    C13 C14 . 1.377(5) ?
    C13 H13 . 0.9500 ?
    C14 H14 . 0.9500 ?
    C15 C16 . 1.365(5) ?
    C15 H15 . 0.9500 ?
    C16 C17 . 1.425(5) ?
    C16 H16 . 0.9500 ?
    C17 C18 . 1.429(5) ?
    C18 C19 . 1.369(5) ?
    C18 H18 . 0.9500 ?
    C19 H19 . 0.9500 ?
    C20 C21 . 1.370(5) ?
    C20 H20 . 0.9500 ?
    C21 C22 . 1.431(5) ?
    C21 H21 . 0.9500 ?
    C22 C23 . 1.421(5) ?
    C23 C24 . 1.364(5) ?
    C23 H23 . 0.9500 ?
    C24 H24 . 0.9500 ?
loop_
    _geom_angle_atom_site_label_1
    _geom_angle_atom_site_label_2
    _geom_angle_atom_site_label_3
    _geom_angle_site_symmetry_1
    _geom_angle_site_symmetry_3
    _geom_angle
    _geom_angle_publ_flag
    C10 N1 C14 . . 121.4(3) ?
    C10 N1 H1A . . 118(3) ?
    C14 N1 H1A . . 120(3) ?
    C15 N2 C19 . . 121.0(3) ?
    C15 N2 H2A . . 120(3) ?
    C19 N2 H2A . . 117(3) ?
    C24 N3 C20 . . 121.1(3) ?
    C24 N3 H3A . . 122(3) ?
    C20 N3 H3A . . 117(3) ?
    C7 O1 H1' . . 110(3) ?
    C8 O3 H3' . . 118(3) ?
    C9 O5 H5' . . 113(3) ?
    C2 C1 C6 . . 119.8(3) ?
    C2 C1 C7 . . 121.7(3) ?
    C6 C1 C7 . . 118.4(3) ?
    C1 C2 C3 . . 119.9(3) ?
    C1 C2 H2 . . 120.0 ?
    C3 C2 H2 . . 120.0 ?
    C2 C3 C4 . . 119.9(3) ?
    C2 C3 C8 . . 119.0(3) ?
    C4 C3 C8 . . 121.0(3) ?
    C5 C4 C3 . . 119.6(3) ?
    C5 C4 H4 . . 120.2 ?
    C3 C4 H4 . . 120.2 ?
    C6 C5 C4 . . 120.5(3) ?
    C6 C5 C9 . . 120.4(3) ?
    C4 C5 C9 . . 119.1(3) ?
    C5 C6 C1 . . 120.3(3) ?
    C5 C6 H6 . . 119.8 ?
    C1 C6 H6 . . 119.8 ?
    O2 C7 O1 . . 123.8(3) ?
    O2 C7 C1 . . 122.3(3) ?
    O1 C7 C1 . . 113.9(3) ?
    O4 C8 O3 . . 124.6(3) ?
    O4 C8 C3 . . 122.8(3) ?
    O3 C8 C3 . . 112.6(3) ?
    O6 C9 O5 . . 125.1(3) ?
    O6 C9 C5 . . 122.4(3) ?
    O5 C9 C5 . . 112.5(3) ?
    N1 C10 C11 . . 121.6(3) ?
    N1 C10 H10 . . 119.2 ?
    C11 C10 H10 . . 119.2 ?
    C10 C11 C12 . . 119.6(3) ?
    C10 C11 H11 . . 120.2 ?
    C12 C11 H11 . . 120.2 ?
    O7 C12 C13 . . 121.9(3) ?
    O7 C12 C11 . . 121.4(3) ?
    C13 C12 C11 . . 116.7(3) ?
    C14 C13 C12 . . 120.6(3) ?
    C14 C13 H13 . . 119.7 ?
    C12 C13 H13 . . 119.7 ?
    N1 C14 C13 . . 120.0(3) ?
    N1 C14 H14 . . 120.0 ?
    C13 C14 H14 . . 120.0 ?
    N2 C15 C16 . . 121.0(3) ?
    N2 C15 H15 . . 119.5 ?
    C16 C15 H15 . . 119.5 ?
    C15 C16 C17 . . 121.0(3) ?
    C15 C16 H16 . . 119.5 ?
    C17 C16 H16 . . 119.5 ?
    O8 C17 C16 . . 122.4(3) ?
    O8 C17 C18 . . 122.2(3) ?
    C16 C17 C18 . . 115.4(3) ?
    C19 C18 C17 . . 121.1(3) ?
    C19 C18 H18 . . 119.4 ?
    C17 C18 H18 . . 119.4 ?
    N2 C19 C18 . . 120.5(3) ?
    N2 C19 H19 . . 119.7 ?
    C18 C19 H19 . . 119.7 ?
    N3 C20 C21 . . 120.8(3) ?
    N3 C20 H20 . . 119.6 ?
    C21 C20 H20 . . 119.6 ?
    C20 C21 C22 . . 120.4(3) ?
    C20 C21 H21 . . 119.8 ?
    C22 C21 H21 . . 119.8 ?
    O9 C22 C23 . . 122.0(3) ?
    O9 C22 C21 . . 122.1(3) ?
    C23 C22 C21 . . 115.9(3) ?
    C24 C23 C22 . . 120.4(3) ?
    C24 C23 H23 . . 119.8 ?
    C22 C23 H23 . . 119.8 ?
    N3 C24 C23 . . 121.3(3) ?
    N3 C24 H24 . . 119.4 ?
    C23 C24 H24 . . 119.4 ?
loop_
    _geom_torsion_atom_site_label_1
    _geom_torsion_atom_site_label_2
    _geom_torsion_atom_site_label_3
    _geom_torsion_atom_site_label_4
    _geom_torsion_site_symmetry_1
    _geom_torsion_site_symmetry_2
    _geom_torsion_site_symmetry_3
    _geom_torsion_site_symmetry_4
    _geom_torsion
    _geom_torsion_publ_flag
    C6 C1 C2 C3 . . . . -0.8(5) ?
    C7 C1 C2 C3 . . . . -178.1(3) ?
    C1 C2 C3 C4 . . . . 0.3(5) ?
    C1 C2 C3 C8 . . . . 176.4(3) ?
    C2 C3 C4 C5 . . . . 0.2(5) ?
    C8 C3 C4 C5 . . . . -175.8(3) ?
    C3 C4 C5 C6 . . . . -0.2(5) ?
    C3 C4 C5 C9 . . . . 177.0(3) ?
    C4 C5 C6 C1 . . . . -0.2(5) ?
    C9 C5 C6 C1 . . . . -177.5(3) ?
    C2 C1 C6 C5 . . . . 0.8(5) ?
    C7 C1 C6 C5 . . . . 178.1(3) ?
    C2 C1 C7 O2 . . . . -172.4(3) ?
    C6 C1 C7 O2 . . . . 10.2(5) ?
    C2 C1 C7 O1 . . . . 7.9(5) ?
    C6 C1 C7 O1 . . . . -169.4(3) ?
    C2 C3 C8 O4 . . . . 3.5(5) ?
    C4 C3 C8 O4 . . . . 179.5(3) ?
    C2 C3 C8 O3 . . . . -176.4(3) ?
    C4 C3 C8 O3 . . . . -0.4(4) ?
    C6 C5 C9 O6 . . . . -168.8(3) ?
    C4 C5 C9 O6 . . . . 13.9(5) ?
    C6 C5 C9 O5 . . . . 11.8(4) ?
    C4 C5 C9 O5 . . . . -165.5(3) ?
    C14 N1 C10 C11 . . . . -2.5(5) ?
    N1 C10 C11 C12 . . . . 1.4(5) ?
    C10 C11 C12 O7 . . . . 179.9(3) ?
    C10 C11 C12 C13 . . . . 0.3(5) ?
    O7 C12 C13 C14 . . . . 179.5(3) ?
    C11 C12 C13 C14 . . . . -1.0(5) ?
    C10 N1 C14 C13 . . . . 1.8(5) ?
    C12 C13 C14 N1 . . . . 0.0(5) ?
    C19 N2 C15 C16 . . . . 0.5(5) ?
    N2 C15 C16 C17 . . . . -1.1(5) ?
    C15 C16 C17 O8 . . . . -177.4(3) ?
    C15 C16 C17 C18 . . . . 0.9(5) ?
    O8 C17 C18 C19 . . . . 178.1(3) ?
    C16 C17 C18 C19 . . . . -0.2(5) ?
    C15 N2 C19 C18 . . . . 0.2(6) ?
    C17 C18 C19 N2 . . . . -0.4(6) ?
    C24 N3 C20 C21 . . . . -1.5(5) ?
    N3 C20 C21 C22 . . . . -2.0(6) ?
    C20 C21 C22 O9 . . . . -175.4(3) ?
    C20 C21 C22 C23 . . . . 4.8(5) ?
    O9 C22 C23 C24 . . . . 175.8(3) ?
    C21 C22 C23 C24 . . . . -4.3(5) ?
    C20 N3 C24 C23 . . . . 2.0(5) ?
    C22 C23 C24 N3 . . . . 1.1(5) ?
loop_
    _geom_hbond_atom_site_label_d
    _geom_hbond_atom_site_label_h
    _geom_hbond_atom_site_label_a
    _geom_hbond_site_symmetry_d
    _geom_hbond_site_symmetry_h
    _geom_hbond_site_symmetry_a
    _geom_hbond_distance_dh
    _geom_hbond_distance_ha
    _geom_hbond_distance_da
    _geom_hbond_angle_dha
    _geom_hbond_publ_flag
    O1 H1' O8 . . 1_455 0.84 1.72 2.555(3) 173 yes
    O3 H3' O7 . . 1_454 0.84 1.70 2.489(3) 156 yes
    O5 H5' O9 . . 3_555 0.84 1.70 2.531(4) 170 yes
    N1 H1A O7 . . 4_464 0.84 1.91 2.712(4) 158 yes
    N2 H2A O8 . . 4_454 0.84 2.00 2.817(4) 165 yes
    N3 H3A O9 . . 1_554 0.84 2.09 2.825(4) 146 yes
    C14 H14 O6 . . 1_555 0.95 2.67 3.596(5) 166 yes
    C19 H19 O2 . . 4_554 0.95 2.48 3.034(5) 117 yes
    C24 H24 O4 . . 3_545 0.95 2.45 3.067(6) 123 yes
    C13 H13 O9 . . 3_555 0.95 2.63 3.270(4) 125 yes
    C10 H10 O3 . . 4_565 0.95 2.42 3.073(5) 126 yes
    C16 H16 O1 . . 1_655 0.95 2.68 3.307(4) 124 yes
    C19 H19 O6 . . 3_544 0.95 2.57 3.314(6) 135 yes
    C20 H20 O6 . . 3_444 0.95 2.55 3.499(4) 176 yes
    C23 H23 O4 . . 3_546 0.95 2.48 3.310(4) 147 yes
data_New_Global_Publ_Block
_journal_date_recd_electronic     2014-03-10
_journal_date_accepted     2014-03-11
_journal_name_full     'Acta Crystallographica, Section E'
_journal_year     2014
_journal_volume     70
_journal_issue      4
_journal_page_first     o453
_journal_page_last     o454
_journal_paper_category     QO
_journal_paper_doi     10.1107/S1600536814005534
_journal_coeditor_code     SU2712
_publ_contact_author_name     'Cruz-Enr\'iquez, Adriana'
_publ_contact_author_address
;
Facultad de Ingenieria Mochis
Universidad Aut\'onoma de Sinaloa
Fuente Poseid\'on y Prol. A. Flores S/N
CP 8122,
C.U. Los Mochis
Sinaloa
M\'exico
;
_publ_contact_author_email     cenriqueza@yahoo.com.mx
_publ_contact_author_fax     '(52) 668 8127641'
_publ_contact_author_phone     '(52) 668 8127641'
_publ_section_title
;
Benzene-1,3,5-tricarboxylic acid--pyridinium-2-olate (1/3)
;
loop_
    _publ_author_name
    _publ_author_footnote
    _publ_author_address
    'Campos-Gaxiola, Jos\'e J.' .
;
Facultad de Ingenieria Mochis
Universidad Aut\'onoma de Sinaloa
Fuente Poseid\'on y Prol. A. Flores S/N
CP 8122
C.U. Los Mochis
Sinaloa
M\'exico
;
    'Zamora Falcon, Felipe' .
;
Facultad de Ingenieria Mochis
Universidad Aut\'onoma de Sinaloa
Fuente Poseid\'on y Prol. A. Flores S/N
CP 8122
C.U. Los Mochis
Sinaloa
M\'exico
;
    'Corral Higuera, Ram\'on' .
;
Facultad de Ingenieria Mochis
Universidad Aut\'onoma de Sinaloa
Fuente Poseid\'on y Prol. A. Flores S/N
CP 8122
C.U. Los Mochis
Sinaloa
M\'exico
;
    'H\"opfl, Herbert' .
;
Centro de Investigaciones Quimicas
Universidad Aut\'onoma del Estado de Morelos
Av. Universidad 1001
CP 62210
Cuernavaca
Morelos
M\'exico
;
    'Cruz-Enr\'iquez, Adriana' .
;
Facultad de Ingenieria Mochis
Universidad Aut\'onoma de Sinaloa
Fuente Poseid\'on y Prol. A. Flores S/N
CP 8122,
C.U. Los Mochis
Sinaloa
M\'exico
;
