# Supplementary material for: Benzene-1,3,5-tri­carb­oxy­lic acid–pyridinium-2-olate (1/3)
Source: Acta Crystallogr Sect E Struct Rep Online. 2014 Mar 19;70(Pt 4):o453–4. doi: 10.1107/S1600536814005534 (PMC3998530; doi:10.1107/S1600536814005534)
Supplement: Supplementary file 2 [file e-70-0o453-Isup2.hkl]

# 
# h,k,l, Fc-squared, Fo-squared, sigma(Fo-squared) and status flag 
# 
data_I
_shelx_title ' susi12gx in Cc' 
_shelx_refln_list_code          4 
_shelx_F_calc_maximum      411.56 
_exptl_crystal_F_000      1032.00 
_reflns_d_resolution_high  0.7828 
 
loop_ 
 _symmetry_equiv_pos_as_xyz 
 'x, y, z' 
 'x, -y, z+1/2' 
 'x+1/2, y+1/2, z' 
 'x+1/2, -y+1/2, z+1/2' 
 
_cell_length_a    14.3437 
_cell_length_b    25.9927 
_cell_length_c     6.7047 
_cell_angle_alpha  90.000 
_cell_angle_beta  117.472 
_cell_angle_gamma  90.000 
 
_shelx_F_squared_multiplier     1.000 
 
loop_ 
 _refln_index_h 
 _refln_index_k 
 _refln_index_l 
 _refln_F_squared_calc 
 _refln_F_squared_meas 
 _refln_F_squared_sigma 
 _refln_observed_status 
   2   0   0     9814.25    10461.60    304.75 o 
   4   0   0       54.18       54.32     10.18 o 
   6   0   0     8618.58     9672.33    262.19 o 
   8   0   0     3534.44     3400.58    134.20 o 
  10   0   0     1940.60     1956.71    103.59 o 
  12   0   0      262.36      214.45     32.29 o 
  14   0   0       20.98       44.41     37.93 o 
  16   0   0     1938.11     2234.93    252.86 o 
   1   1   0     1733.07     1824.51    108.93 o 
   3   1   0     2778.99     2691.14     56.36 o 
   5   1   0     5095.54     5204.50    106.25 o 
   7   1   0     1806.84     1946.92     54.63 o 
   9   1   0      155.68      190.21     17.33 o 
  11   1   0      596.94      567.19     36.35 o 
  13   1   0      394.31      376.38     41.13 o 
  15   1   0      162.61      178.64     26.37 o 
   2   2   0     7566.29     7970.64    155.95 o 
   4   2   0     1801.69     1708.52     41.94 o 
   6   2   0      169.30      211.51     14.09 o 
   8   2   0      157.12      156.99     15.63 o 
  10   2   0     1114.20     1101.67     47.06 o 
  12   2   0      146.28      179.83     23.61 o 
  14   2   0      188.14      182.63     37.90 o 
  16   2   0      514.61      542.33     54.18 o 
   1   3   0     5815.27     5982.51    128.26 o 
   3   3   0     1707.74     1692.62     38.73 o 
   5   3   0     2387.50     2246.57     54.22 o 
   7   3   0     1211.55     1320.10     41.73 o 
   9   3   0       98.08      101.43     14.95 o 
  11   3   0      915.75      884.42     52.43 o 
  13   3   0      334.01      312.68     35.35 o 
  15   3   0       39.66       54.45     20.21 o 
   0   4   0    11103.57    13037.82    410.73 o 
   2   4   0     5890.80     5774.65    146.47 o 
   4   4   0      951.90      899.61     26.00 o 
   6   4   0    12034.57    13210.40    244.51 o 
   8   4   0      334.48      347.87     23.07 o 
  10   4   0     3814.69     3501.23    101.68 o 
  12   4   0      972.10      914.87     54.52 o 
  14   4   0      109.76      232.04     61.76 o 
  16   4   0      336.44      450.86     45.97 o 
   1   5   0      939.94     1092.84     25.90 o 
   3   5   0     1044.01     1060.69     35.36 o 
   5   5   0     6756.70     7133.55    154.71 o 
   7   5   0      990.34      926.27     32.13 o 
   9   5   0      349.49      341.59     24.71 o 
  11   5   0     2581.10     2357.06     88.30 o 
  13   5   0      286.05      270.07     28.11 o 
  15   5   0       28.89      102.03     30.51 o 
   0   6   0    55314.45    63521.59   1519.15 o 
   2   6   0     3357.44     3228.34     65.21 o 
   4   6   0     3253.44     3183.67     77.59 o 
   6   6   0     1209.85     1365.55     46.16 o 
   8   6   0      967.04      944.57     40.03 o 
  10   6   0     1337.54     1258.40     58.28 o 
  12   6   0      274.43      260.18     28.37 o 
  14   6   0       90.43       99.54     22.00 o 
   1   7   0    13180.28    13855.52    243.80 o 
   3   7   0     1621.77     1743.39     40.64 o 
   5   7   0     1198.01     1208.58     40.61 o 
   7   7   0     2618.09     2619.13     76.03 o 
   9   7   0      136.85      209.33     19.26 o 
  11   7   0      820.61      775.69     45.56 o 
  13   7   0      463.89      440.00     46.33 o 
  15   7   0     1038.58      992.88     98.36 o 
   0   8   0    20280.34    22453.53    546.95 o 
   2   8   0     3220.20     3230.66     67.62 o 
   4   8   0     9868.28    10025.25    206.11 o 
   6   8   0      687.53      754.17     32.54 o 
   8   8   0      339.40      387.23     24.92 o 
  10   8   0      188.22      171.48     22.98 o 
  12   8   0      376.60      370.05     35.52 o 
  14   8   0      303.92      323.77     28.11 o 
   1   9   0    25131.06    25789.05    445.50 o 
   3   9   0      980.44     1010.47     29.10 o 
   5   9   0     2936.32     3164.60     82.14 o 
   7   9   0      148.45      186.26     17.80 o 
   9   9   0     1285.80     1127.23     53.23 o 
  11   9   0     1846.15     1657.29     71.84 o 
  13   9   0      241.93      224.23     24.38 o 
  15   9   0      296.77      334.03     55.30 o 
   0  10   0     1720.98     1914.94     65.00 o 
   2  10   0     2642.81     2674.20     60.56 o 
   4  10   0      989.68     1041.60     30.96 o 
   6  10   0     3053.13     2983.67     82.04 o 
   8  10   0      259.64      246.34     20.92 o 
  10  10   0      379.99      363.86     30.35 o 
  12  10   0     1349.88     1188.14     59.88 o 
  14  10   0      578.88      744.04     66.53 o 
   1  11   0      335.99      465.81     18.56 o 
   3  11   0      419.56      439.94     18.18 o 
   5  11   0      350.78      313.29     19.75 o 
   7  11   0      132.05      163.74     17.34 o 
   9  11   0     1181.81     1004.03     49.89 o 
  11  11   0      259.77      242.40     27.77 o 
  13  11   0       82.13       66.14     16.02 o 
  15  11   0      501.51      619.02     58.66 o 
   0  12   0     3294.56     3695.09    113.20 o 
   2  12   0     5258.35     5414.80    110.70 o 
   4  12   0      820.87      740.71     25.91 o 
   6  12   0       50.76       86.88     12.74 o 
   8  12   0      949.24      847.62     49.15 o 
  10  12   0      624.79      553.39     42.32 o 
  12  12   0      548.25      470.79     39.77 o 
  14  12   0       46.61       74.63     21.67 o 
   1  13   0     1180.32     1093.55     33.24 o 
   3  13   0     4584.73     4388.83     94.80 o 
   5  13   0      803.38      845.47     37.85 o 
   7  13   0      464.52      432.01     26.21 o 
   9  13   0      627.65      605.44     42.82 o 
  11  13   0      817.86      713.67     48.83 o 
  13  13   0      301.40      346.84     39.04 o 
   0  14   0     7716.64     7940.55    219.48 o 
   2  14   0        7.70       18.99      4.78 o 
   4  14   0      635.30      656.12     25.30 o 
   6  14   0      101.90      148.30     17.20 o 
   8  14   0      981.34      835.46     50.39 o 
  10  14   0      634.61      638.09     45.29 o 
  12  14   0      268.65      242.24     27.33 o 
  14  14   0       80.58      112.77     24.23 o 
   1  15   0     7142.72     7408.34    148.06 o 
   3  15   0     3269.48     3036.72     73.16 o 
   5  15   0      227.56      254.17     24.42 o 
   7  15   0     4276.12     3953.10    134.66 o 
   9  15   0      736.20      659.09     46.71 o 
  11  15   0      252.60      246.95     26.73 o 
  13  15   0      129.33      174.30     26.02 o 
   0  16   0      820.99      906.33     45.27 o 
   2  16   0     3242.08     3228.62     76.80 o 
   4  16   0      764.03      687.17     36.93 o 
   6  16   0     3027.58     2894.80     94.66 o 
   8  16   0     1264.09     1254.93     73.10 o 
  10  16   0      554.23      462.32     39.24 o 
  12  16   0       14.21       21.21     10.72 o 
  14  16   0      155.67      181.22     28.08 o 
   1  17   0     1122.87     1130.24     37.39 o 
   3  17   0      445.34      404.31     24.62 o 
   5  17   0     1000.44      961.25     47.34 o 
   7  17   0     3640.99     3569.70    163.93 o 
   9  17   0      807.10      743.90     50.08 o 
  11  17   0       70.54       76.36     17.57 o 
  13  17   0      226.73      287.85     56.16 o 
   0  18   0      900.76      937.96     48.36 o 
   2  18   0     3099.24     3014.08     88.78 o 
   4  18   0      262.65      246.83     22.76 o 
   6  18   0     2057.74     2004.97     87.57 o 
   8  18   0      699.65      633.24     44.44 o 
  10  18   0      316.69      350.30     34.67 o 
  12  18   0      185.73      242.79     59.80 o 
   1  19   0     1356.80     1183.57     45.29 o 
   3  19   0     3572.32     3371.52    104.56 o 
   5  19   0      402.82      373.67     31.40 o 
   7  19   0     4514.79     4248.14    151.91 o 
   9  19   0      696.77      692.60     49.24 o 
  11  19   0      411.94      369.81     34.75 o 
  13  19   0       47.40      113.34     29.80 o 
   0  20   0      564.52      524.45     45.96 o 
   2  20   0      458.45      397.13     25.25 o 
   4  20   0     4690.11     4266.91    128.45 o 
   6  20   0      459.27      490.91     38.18 o 
   8  20   0      101.59      118.34     22.71 o 
  10  20   0      122.83      121.34     20.95 o 
  12  20   0       13.95        4.06     13.12 o 
   1  21   0      424.74      394.10     28.90 o 
   3  21   0      398.47      391.31     29.08 o 
   5  21   0      598.47      517.62     36.87 o 
   7  21   0      885.30      854.12     52.69 o 
   9  21   0      457.06      465.36     39.60 o 
  11  21   0       45.80       56.91     26.39 o 
   0  22   0      290.12      361.26     37.80 o 
   2  22   0       75.16       69.72     15.42 o 
   4  22   0     2500.31     2155.56     87.09 o 
   6  22   0     1540.72     1493.75     72.71 o 
   8  22   0      127.75      158.17     22.68 o 
  10  22   0      195.67      216.83     25.28 o 
  12  22   0      473.20      471.98     42.02 o 
   1  23   0     1157.58     1100.64     52.96 o 
   3  23   0      572.19      481.81     39.34 o 
   5  23   0     1402.16     1268.44     74.77 o 
   7  23   0      475.45      459.06     35.69 o 
   9  23   0       76.05       78.03     16.56 o 
  11  23   0      394.30      429.02     41.59 o 
   0  24   0      540.07      529.93     49.37 o 
   2  24   0      185.41      202.77     25.58 o 
   4  24   0      365.26      384.50     36.53 o 
   6  24   0        4.55        8.89     13.48 o 
   8  24   0      433.37      459.38     37.31 o 
  10  24   0      287.79      371.62     37.36 o 
   1  25   0     1509.48     1220.41     64.60 o 
   3  25   0     2053.30     1746.09    118.76 o 
   5  25   0      236.57      199.93     27.51 o 
   7  25   0       83.79       94.21     19.42 o 
   9  25   0      161.14      176.74     23.17 o 
   0  26   0      244.13      205.79     33.16 o 
   2  26   0       50.29       56.42     15.76 o 
   4  26   0      249.21      211.57     28.66 o 
   6  26   0      260.77      248.37     31.01 o 
   8  26   0      338.22      319.70     33.52 o 
  10  26   0       57.03       97.01     24.11 o 
   1  27   0       93.86      131.54     23.16 o 
   3  27   0      257.47      253.44     30.20 o 
   5  27   0       90.23      129.23     21.58 o 
   7  27   0       77.00      107.27     18.80 o 
   9  27   0      536.25      579.23     47.35 o 
   0  28   0      482.90      556.08     65.98 o 
   2  28   0       80.76      175.57     26.95 o 
   4  28   0      638.12      555.90     51.94 o 
   6  28   0      409.43      416.10     41.41 o 
   8  28   0      521.50      589.84     47.24 o 
   1  29   0        5.98       22.39     12.11 o 
   3  29   0      802.23      695.92     72.43 o 
   5  29   0      408.00      345.03     35.67 o 
   7  29   0      568.44      677.65     53.49 o 
   0  30   0      154.45      178.62     32.09 o 
   2  30   0      282.32      336.48     31.60 o 
   4  30   0       98.73      144.60     24.66 o 
   6  30   0      259.85      324.19     44.08 o 
   1  31   0       11.47       22.13     21.37 o 
   3  31   0      210.56      373.11     68.12 o 
   5  31   0      362.52      417.32     39.33 o 
   0  32   0       64.16      126.43     44.74 o 
   2  32   0       72.76      116.21     24.32 o 
   4  32   0      772.12      896.80     61.91 o 
   1  33   0      277.41      272.82     40.42 o 
 -17   1   1       18.34       66.82     34.89 o 
 -15   1   1      524.20      477.41     65.98 o 
 -13   1   1     1444.78     1377.61     62.39 o 
 -11   1   1     5460.34     5123.15    132.89 o 
  -9   1   1     1371.01     1398.52     46.11 o 
  -7   1   1      746.57      740.08     27.49 o 
  -5   1   1     7835.97     7896.94    148.42 o 
  -3   1   1     3090.86     3264.65     71.85 o 
  -1   1   1      628.68      717.45     23.74 o 
   1   1   1     7425.58     7683.54    149.06 o 
   3   1   1     2964.77     3330.71     71.10 o 
   5   1   1      719.20      762.39     28.17 o 
   7   1   1     2255.06     2265.53     64.11 o 
   9   1   1     5198.77     4729.48    171.73 o 
  11   1   1      630.51      595.12     52.78 o 
  13   1   1       33.74       66.45     16.19 o 
  15   1   1      303.65      303.88     36.50 o 
 -16   2   1      107.09       52.91     32.02 o 
 -14   2   1      210.63      272.63     38.25 o 
 -12   2   1     4928.47     4993.35    133.93 o 
 -10   2   1      209.19      251.21     18.98 o 
  -8   2   1     1092.83     1122.28     37.98 o 
  -6   2   1       12.84       21.10      4.30 o 
  -4   2   1     7281.15     7013.74    130.34 o 
  -2   2   1      349.23      414.76     20.45 o 
   0   2   1     1106.75     1161.72     25.64 o 
   2   2   1     1460.70     1483.10     37.74 o 
   4   2   1      504.23      421.33     18.16 o 
   6   2   1      532.19      539.57     24.36 o 
   8   2   1      595.44      559.43     30.11 o 
  10   2   1     8201.94     7658.60    228.64 o 
  12   2   1      623.75      558.55     48.77 o 
  14   2   1      105.45      136.27     28.61 o 
 -17   3   1      718.58      899.73     92.77 o 
 -15   3   1      377.32      516.83     54.29 o 
 -13   3   1      171.70      221.10     21.85 o 
 -11   3   1     4117.40     3851.82    108.32 o 
  -9   3   1      655.93      544.86     25.81 o 
  -7   3   1     1539.30     1722.15     47.80 o 
  -5   3   1     2604.81     2481.91     56.39 o 
  -3   3   1    24407.14    24266.34    415.18 o 
  -1   3   1     1466.83     1618.39     51.74 o 
   1   3   1    22093.41    23165.18    419.38 o 
   3   3   1     7963.76     7917.01    155.46 o 
   5   3   1      154.40      192.04     13.68 o 
   7   3   1      599.24      572.64     29.16 o 
   9   3   1     2110.11     1992.02     77.50 o 
  11   3   1      297.75      272.23     37.62 o 
  13   3   1      510.15      552.12     48.51 o 
  15   3   1      593.13      721.18     55.85 o 
 -16   4   1      373.09      406.29     54.00 o 
 -14   4   1      148.70      160.28     26.72 o 
 -12   4   1       43.32       86.74     16.97 o 
 -10   4   1     1523.11     1450.84     54.21 o 
  -8   4   1     3286.20     3525.20     83.51 o 
  -6   4   1     9102.85     9816.25    198.20 o 
  -4   4   1     1671.11     1636.32     39.00 o 
  -2   4   1     3992.71     4021.49     84.05 o 
   0   4   1    12857.84    13245.75    252.69 o 
   2   4   1     2483.44     2457.72     56.13 o 
   4   4   1     2882.37     3200.30     70.97 o 
   6   4   1      567.84      620.26     25.57 o 
   8   4   1     4276.62     3834.40    116.96 o 
  10   4   1     2623.59     2348.09     98.05 o 
  12   4   1      241.49      314.34     55.87 o 
  14   4   1      188.09      177.71     32.29 o 
 -15   5   1      139.77      132.61     21.18 o 
 -13   5   1       19.96       29.28     11.64 o 
 -11   5   1     1334.73     1222.48     50.47 o 
  -9   5   1     1489.69     1547.31     48.69 o 
  -7   5   1      972.23     1079.22     34.92 o 
  -5   5   1     8847.95     8866.57    165.26 o 
  -3   5   1      150.08      215.72      9.51 o 
  -1   5   1      890.27     1002.99     29.50 o 
   1   5   1     3624.77     3227.70     69.80 o 
   3   5   1     2842.36     2915.42     77.25 o 
   5   5   1     1688.62     1703.48     52.80 o 
   7   5   1      604.12      625.75     30.94 o 
   9   5   1      242.73      232.96     24.70 o 
  11   5   1     1618.66     1425.17     73.81 o 
  13   5   1      126.42      142.06     26.54 o 
 -16   6   1        8.41       20.65     34.04 o 
 -14   6   1      676.50      652.11     50.26 o 
 -12   6   1     1895.14     1878.32     69.02 o 
 -10   6   1       96.82      114.89     16.05 o 
  -8   6   1     2070.87     2093.79     57.46 o 
  -6   6   1     7514.67     7987.20    153.84 o 
  -4   6   1     8045.42     8355.66    175.66 o 
  -2   6   1      291.64      318.04     17.19 o 
   0   6   1     4186.19     3882.82    101.09 o 
   2   6   1     6935.73     7334.23    144.70 o 
   4   6   1     4115.74     4462.61    111.99 o 
   6   6   1      766.20      760.73     33.11 o 
   8   6   1      369.68      332.73     29.27 o 
  10   6   1     4652.76     4482.72    142.40 o 
  12   6   1      682.78      638.64     51.59 o 
  14   6   1       17.78       11.41     13.97 o 
 -15   7   1       27.09       32.61     22.57 o 
 -13   7   1      560.84      554.83     40.97 o 
 -11   7   1     1386.65     1276.29     52.40 o 
  -9   7   1      966.88      918.61     39.99 o 
  -7   7   1      911.43     1108.38     38.57 o 
  -5   7   1     4206.16     4271.71     99.55 o 
  -3   7   1     3120.72     3028.91     71.12 o 
  -1   7   1     1249.13     1290.71     52.36 o 
   1   7   1     2105.64     2041.95     63.63 o 
   3   7   1      578.01      614.42     27.44 o 
   5   7   1     3599.35     3771.54    106.78 o 
   7   7   1     1753.08     1659.44     65.74 o 
   9   7   1     1200.43     1145.84     55.70 o 
  11   7   1     1033.24      913.18     56.19 o 
  13   7   1      278.92      306.83     36.48 o 
 -16   8   1       11.68       57.34     29.45 o 
 -14   8   1      104.26      124.15     25.17 o 
 -12   8   1      485.41      465.04     32.30 o 
 -10   8   1      247.66      241.35     20.19 o 
  -8   8   1      380.77      349.59     22.21 o 
  -6   8   1     2790.53     2781.78     65.17 o 
  -4   8   1     4970.95     4923.75     99.26 o 
  -2   8   1      462.76      540.76     21.37 o 
   0   8   1     2103.20     2048.09     47.28 o 
   2   8   1     4955.31     5289.26    109.22 o 
   4   8   1     1738.69     1807.22     58.60 o 
   6   8   1      444.80      389.73     29.23 o 
   8   8   1      149.55      145.84     19.91 o 
  10   8   1     1130.31      926.90     51.46 o 
  12   8   1      277.04      247.66     28.96 o 
  14   8   1       19.86       39.14     20.49 o 
 -15   9   1      390.70      437.99     49.58 o 
 -13   9   1     1292.78     1193.45     74.38 o 
 -11   9   1      420.18      361.67     26.52 o 
  -9   9   1      733.37      769.57     36.04 o 
  -7   9   1      276.82      323.04     17.20 o 
  -5   9   1     6471.53     6897.15    141.80 o 
  -3   9   1     6740.98     6745.90    143.26 o 
  -1   9   1     1933.71     1945.75     52.60 o 
   1   9   1     4125.21     4185.26     86.14 o 
   3   9   1     6559.21     6924.99    161.70 o 
   5   9   1      357.88      356.75     26.03 o 
   7   9   1     1975.95     1887.36     72.43 o 
   9   9   1     1536.01     1381.12     63.55 o 
  11   9   1     1190.60     1113.08     58.38 o 
  13   9   1      447.87      485.38     63.19 o 
 -16  10   1      310.88      385.58     64.75 o 
 -14  10   1      188.83      236.73     30.38 o 
 -12  10   1      138.08      160.93     27.77 o 
 -10  10   1     1134.37     1087.76     46.16 o 
  -8  10   1     1922.20     1754.66     58.46 o 
  -6  10   1      245.50      293.22     16.84 o 
  -4  10   1       87.70      172.77     14.43 o 
  -2  10   1     2731.31     3014.90    118.77 o 
   0  10   1     4629.91     4550.35    122.59 o 
   2  10   1     4335.53     4089.74    101.45 o 
   4  10   1      227.48      243.48     18.61 o 
   6  10   1     3169.90     3019.04     96.39 o 
   8  10   1     3078.25     2764.56     97.04 o 
  10  10   1     1103.33      975.36     53.03 o 
  12  10   1      180.38      187.87     25.95 o 
  14  10   1      525.09      639.04     60.37 o 
 -15  11   1       37.29       44.29     17.32 o 
 -13  11   1       20.94       39.69     16.17 o 
 -11  11   1      966.30      898.55     52.97 o 
  -9  11   1       57.57       83.90     15.82 o 
  -7  11   1     3952.64     3729.73     97.01 o 
  -5  11   1      529.21      561.56     21.96 o 
  -3  11   1     3511.14     3520.86     86.02 o 
  -1  11   1     4872.24     5197.23    196.25 o 
   1  11   1      691.62      738.32     25.52 o 
   3  11   1     2236.20     2178.33     61.96 o 
   5  11   1     1624.09     1700.71     60.29 o 
   7  11   1      135.89      178.32     22.12 o 
   9  11   1     1342.13     1171.36     58.84 o 
  11  11   1      274.98      301.02     37.05 o 
  13  11   1      117.76      122.80     24.87 o 
 -16  12   1      103.33      161.92     28.08 o 
 -14  12   1      157.29      206.65     31.08 o 
 -12  12   1       81.74       78.07     20.16 o 
 -10  12   1      602.53      645.47     37.99 o 
  -8  12   1      290.47      309.14     25.35 o 
  -6  12   1     2252.48     2100.80     54.81 o 
  -4  12   1     1357.46     1360.57     45.01 o 
  -2  12   1    10863.36    12511.77    282.31 o 
   0  12   1     8652.53     9078.31    225.79 o 
   2  12   1     1778.50     1762.02     46.90 o 
   4  12   1      314.64      318.68     19.92 o 
   6  12   1     1171.37     1071.26     49.98 o 
   8  12   1     1336.23     1175.06     57.37 o 
  10  12   1      605.38      564.80     38.38 o 
  12  12   1      263.96      357.27     41.56 o 
  14  12   1       70.23       94.56     21.91 o 
 -15  13   1       82.32      106.47     20.01 o 
 -13  13   1      853.66      737.73     56.40 o 
 -11  13   1      127.01      153.81     27.04 o 
  -9  13   1     3228.40     2860.19     96.40 o 
  -7  13   1     1135.37     1123.57     49.02 o 
  -5  13   1     1535.02     1480.16     49.68 o 
  -3  13   1      133.39      177.52     14.87 o 
  -1  13   1      949.56     1139.38     46.18 o 
   1  13   1     1156.09     1177.04     36.49 o 
   3  13   1     3686.70     3414.04     78.40 o 
   5  13   1       76.33       73.16     13.92 o 
   7  13   1     2392.51     2164.64     81.49 o 
   9  13   1      243.06      250.32     26.14 o 
  11  13   1      672.33      635.14     46.03 o 
  13  13   1      224.90      224.37     29.48 o 
 -14  14   1      306.12      356.10     38.84 o 
 -12  14   1      302.13      294.97     36.29 o 
 -10  14   1      300.96      263.62     28.41 o 
  -8  14   1      955.74      851.81     43.11 o 
  -6  14   1      732.14      732.36     39.24 o 
  -4  14   1     1253.82     1221.48     43.48 o 
  -2  14   1      284.93      379.69     22.47 o 
   0  14   1     2372.55     2371.68     61.76 o 
   2  14   1      664.74      694.08     28.49 o 
   4  14   1       40.83       57.54     10.94 o 
   6  14   1      166.28      166.44     22.04 o 
   8  14   1     2089.59     1804.91     75.28 o 
  10  14   1      991.64      867.23     56.43 o 
  12  14   1      184.46      174.19     22.53 o 
 -15  15   1       14.21       22.68     27.32 o 
 -13  15   1       20.20       50.33     17.18 o 
 -11  15   1      557.07      488.82     46.25 o 
  -9  15   1      725.94      763.49     42.93 o 
  -7  15   1     1613.45     1614.39     63.59 o 
  -5  15   1     1025.81     1001.50     40.22 o 
  -3  15   1     1493.85     1467.13     49.46 o 
  -1  15   1      344.30      451.20     19.97 o 
   1  15   1     1160.95     1051.16     34.89 o 
   3  15   1      808.57      816.72     34.47 o 
   5  15   1     1561.58     1473.84     56.61 o 
   7  15   1      417.92      387.44     30.29 o 
   9  15   1        2.89        3.49     12.76 o 
  11  15   1      403.70      360.74     34.92 o 
  13  15   1       99.58      133.91     22.89 o 
 -14  16   1      138.94      180.89     29.76 o 
 -12  16   1      264.35      270.62     42.67 o 
 -10  16   1     1913.80     1920.69     87.65 o 
  -8  16   1      770.87      789.34     42.40 o 
  -6  16   1       31.75       44.80     10.37 o 
  -4  16   1      348.98      278.35     20.64 o 
  -2  16   1     2260.91     2330.05     88.59 o 
   0  16   1     3654.17     3531.56     94.65 o 
   2  16   1      142.33      122.60     11.80 o 
   4  16   1      484.02      506.30     28.93 o 
   6  16   1     2647.11     2550.92    117.87 o 
   8  16   1      922.73      845.85     54.53 o 
  10  16   1      433.05      345.69     32.55 o 
  12  16   1      486.34      553.78     58.12 o 
 -13  17   1      152.24      160.47     48.85 o 
 -11  17   1       50.98       82.39     18.50 o 
  -9  17   1       70.65       97.62     18.65 o 
  -7  17   1     1010.24      935.61     46.71 o 
  -5  17   1      389.41      390.78     28.14 o 
  -3  17   1     1036.09     1070.00     42.31 o 
  -1  17   1      202.54      232.25     18.47 o 
   1  17   1      823.19      796.09     30.53 o 
   3  17   1      229.15      226.89     19.16 o 
   5  17   1      254.93      270.33     26.84 o 
   7  17   1       11.30       27.77     11.72 o 
   9  17   1      772.58      671.89     47.65 o 
  11  17   1      177.31      227.35     26.86 o 
 -14  18   1      171.55      215.77     37.94 o 
 -12  18   1      350.42      346.78     36.95 o 
 -10  18   1      173.88      205.98     24.92 o 
  -8  18   1      649.10      617.30     38.08 o 
  -6  18   1      216.75      217.35     22.81 o 
  -4  18   1     2868.30     2781.30     82.25 o 
  -2  18   1      718.15      803.63     35.79 o 
   0  18   1      213.59      206.21     17.60 o 
   2  18   1      314.57      367.47     22.88 o 
   4  18   1     1563.63     1468.49     80.34 o 
   6  18   1     2309.50     2125.07    125.36 o 
   8  18   1     1214.17     1098.86     75.87 o 
  10  18   1      139.73      126.38     23.60 o 
  12  18   1      161.62      208.18     23.97 o 
 -13  19   1      522.84      611.53     51.88 o 
 -11  19   1      363.30      342.17     39.30 o 
  -9  19   1     2112.12     2015.81    104.19 o 
  -7  19   1     2053.53     1932.19     82.20 o 
  -5  19   1     6025.23     5464.67    154.31 o 
  -3  19   1      330.40      376.08     23.71 o 
  -1  19   1      138.01      158.66     16.61 o 
   1  19   1      259.02      266.62     19.26 o 
   3  19   1     2527.50     2406.11     91.67 o 
   5  19   1      487.61      417.37     35.65 o 
   7  19   1      339.67      367.35     35.25 o 
   9  19   1      140.57      211.78     27.38 o 
  11  19   1     1668.72     1619.91     85.74 o 
 -12  20   1       55.91       72.32     20.96 o 
 -10  20   1      125.14      112.91     28.08 o 
  -8  20   1      480.89      535.79     40.45 o 
  -6  20   1     1276.26     1206.33     56.82 o 
  -4  20   1      276.25      299.73     24.98 o 
  -2  20   1      184.97      201.69     18.69 o 
   0  20   1      118.03      101.86     14.33 o 
   2  20   1     2401.86     2071.63    104.18 o 
   4  20   1      437.07      439.16     34.10 o 
   6  20   1       55.10       56.63     14.56 o 
   8  20   1      647.62      702.29     48.80 o 
  10  20   1      243.91      267.73     31.88 o 
 -13  21   1      166.57      213.56     28.52 o 
 -11  21   1      209.26      188.07     27.38 o 
  -9  21   1        0.53       13.67     10.54 o 
  -7  21   1      319.17      337.52     32.02 o 
  -5  21   1     3961.15     3738.20    149.62 o 
  -3  21   1      320.41      321.22     22.90 o 
  -1  21   1      636.30      564.60     30.57 o 
   1  21   1      400.55      366.50     31.86 o 
   3  21   1     5930.81     4963.76    236.11 o 
   5  21   1      574.13      536.02     40.49 o 
   7  21   1      228.97      246.72     30.12 o 
   9  21   1      410.78      367.75     34.23 o 
  11  21   1      435.89      501.55     43.35 o 
 -12  22   1      514.77      562.95     50.30 o 
 -10  22   1      183.17      197.36     31.76 o 
  -8  22   1      327.96      372.38     33.07 o 
  -6  22   1      866.39      828.30     46.11 o 
  -4  22   1      626.31      633.57     37.54 o 
  -2  22   1      467.33      442.47     29.84 o 
   0  22   1     1962.36     1679.30     92.02 o 
   2  22   1      754.37      729.32     52.36 o 
   4  22   1     1308.85     1200.51     80.01 o 
   6  22   1       59.08       77.43     19.02 o 
   8  22   1      558.35      527.20     42.74 o 
  10  22   1      257.23      250.93     29.72 o 
 -11  23   1      193.70      285.08     36.27 o 
  -9  23   1       88.44      107.57     23.10 o 
  -7  23   1      301.86      330.32     31.63 o 
  -5  23   1      665.03      639.79     38.76 o 
  -3  23   1      819.65      819.31     49.57 o 
  -1  23   1       66.96       66.30     13.64 o 
   1  23   1     3315.36     2757.82    147.39 o 
   3  23   1      664.03      593.48     47.15 o 
   5  23   1      255.05      295.00     35.78 o 
   7  23   1      705.82      648.69     53.45 o 
   9  23   1      369.13      413.82     37.98 o 
 -12  24   1      136.38      222.10     40.26 o 
 -10  24   1      121.91      194.26     40.64 o 
  -8  24   1       15.21       26.72     10.09 o 
  -6  24   1       36.37       43.78     11.42 o 
  -4  24   1       40.41       44.47     12.48 o 
  -2  24   1     1012.74      955.73     49.03 o 
   0  24   1     1046.07      958.44     54.85 o 
   2  24   1      321.69      254.83     32.76 o 
   4  24   1      497.92      441.26     40.28 o 
   6  24   1       95.69       87.70     19.70 o 
   8  24   1      408.57      449.50     44.16 o 
  10  24   1      143.84      173.89     29.75 o 
 -11  25   1      157.37      163.09     23.30 o 
  -9  25   1      400.37      403.04     40.44 o 
  -7  25   1       13.43       70.82     13.09 o 
  -5  25   1      439.46      419.23     35.52 o 
  -3  25   1     1104.69      863.71     74.31 o 
  -1  25   1      188.53      188.37     21.78 o 
   1  25   1      128.05      108.75     21.33 o 
   3  25   1      110.20      157.12     25.39 o 
   5  25   1     1127.66     1062.40    114.37 o 
   7  25   1      265.14      294.48     36.17 o 
   9  25   1      162.80      261.79     33.62 o 
 -10  26   1      301.61      392.69     47.45 o 
  -8  26   1       74.47      121.14     26.04 o 
  -6  26   1       41.07       96.02     20.78 o 
  -4  26   1      216.78      248.63     27.70 o 
  -2  26   1      464.47      398.24     32.92 o 
   0  26   1       95.34       98.48     21.15 o 
   2  26   1       63.74       61.28     17.41 o 
   4  26   1      223.99      261.92     30.03 o 
   6  26   1      238.03      318.84     36.23 o 
   8  26   1      316.23      393.86     39.25 o 
  -9  27   1       31.01       36.87     18.78 o 
  -7  27   1      302.43      349.38     33.89 o 
  -5  27   1      573.73      554.73     49.69 o 
  -3  27   1       75.42       81.51     16.05 o 
  -1  27   1      712.21      718.30     46.33 o 
   1  27   1      524.53      497.24     43.82 o 
   3  27   1      192.83      198.50     28.64 o 
   5  27   1      363.87      414.77     38.41 o 
   7  27   1      311.05      368.33     37.95 o 
  -8  28   1       17.58       28.54     17.27 o 
  -6  28   1      193.19      224.81     28.39 o 
  -4  28   1      529.90      512.99     38.24 o 
  -2  28   1      181.64      210.58     27.09 o 
   0  28   1      520.05      517.83     43.67 o 
   2  28   1      646.07      532.09     45.40 o 
   4  28   1      244.12      292.84     31.48 o 
   6  28   1      125.43      153.98     24.70 o 
  -7  29   1      237.59      250.92     36.97 o 
  -5  29   1       23.44       59.96     17.97 o 
  -3  29   1      177.59      233.14     24.20 o 
  -1  29   1      113.13      149.86     26.38 o 
   1  29   1      458.10      444.74     40.99 o 
   3  29   1      183.14      220.64     27.84 o 
   5  29   1      398.60      481.26     51.42 o 
  -6  30   1      372.60      456.74     39.65 o 
  -4  30   1      312.19      361.45     33.51 o 
  -2  30   1      249.46      249.98     33.84 o 
   0  30   1       67.56      118.79     78.89 o 
   2  30   1      323.38      334.56     37.34 o 
   4  30   1      140.16      214.39     27.49 o 
  -5  31   1      202.25      253.91     28.10 o 
  -3  31   1      166.97      196.15     28.81 o 
  -1  31   1      170.76      203.05     29.17 o 
   1  31   1      560.61      541.93     49.07 o 
   3  31   1      325.58      403.08     37.43 o 
  -4  32   1      105.66      156.86     29.48 o 
  -2  32   1      146.57      218.47     28.27 o 
   0  32   1       77.84       75.48     20.15 o 
   2  32   1      301.64      370.32     54.75 o 
 -16   0   2       93.94      178.03     35.01 o 
 -14   0   2     2907.40     2766.16    173.95 o 
 -12   0   2     2721.02     2682.12    128.17 o 
 -10   0   2     2202.28     2048.75     96.93 o 
  -8   0   2      486.12      608.76     43.80 o 
  -6   0   2       21.21       36.15      7.32 o 
  -4   0   2     4885.17     4633.03    146.46 o 
  -2   0   2   169384.44   192350.53   5527.63 o 
   0   0   2     2142.07     1997.38     91.13 o 
   2   0   2     2008.34     1984.35     67.30 o 
   4   0   2    17660.29    19596.71    501.27 o 
   6   0   2     1452.14     1653.17     74.71 o 
   8   0   2      177.02      178.41     45.67 o 
  10   0   2      349.12      292.63     53.24 o 
  12   0   2       69.14       85.92     29.74 o 
 -17   1   2      445.10      516.85     50.05 o 
 -15   1   2       58.48      102.83     22.77 o 
 -13   1   2     1170.44     1188.50     62.41 o 
 -11   1   2      274.08      292.73     20.69 o 
  -9   1   2      994.04     1072.49     37.29 o 
  -7   1   2     1247.86     1202.24     35.65 o 
  -5   1   2     1396.28     1424.43     39.42 o 
  -3   1   2    24960.07    25261.35    578.07 o 
  -1   1   2    27535.84    27726.46    850.96 o 
   1   1   2      461.95      544.30     19.12 o 
   3   1   2     4855.96     4955.99    102.92 o 
   5   1   2     1919.84     1966.78     58.11 o 
   7   1   2      236.86      247.14     27.36 o 
   9   1   2      203.71      250.12     50.25 o 
  11   1   2      564.69      522.14     48.59 o 
  13   1   2        7.96        5.14     14.68 o 
 -16   2   2      172.04      173.06     28.44 o 
 -14   2   2     1277.30     1200.87     72.59 o 
 -12   2   2     1371.50     1233.19     55.40 o 
 -10   2   2      301.57      342.17     20.52 o 
  -8   2   2      902.16     1032.58     34.13 o 
  -6   2   2      668.38      642.54     22.14 o 
  -4   2   2     1217.90     1366.68     37.07 o 
  -2   2   2    59516.50    63441.17   1567.21 o 
   0   2   2     1766.61     1611.22     38.04 o 
   2   2   2     1124.37     1157.34     36.27 o 
   4   2   2     5722.47     6268.92    130.37 o 
   6   2   2      442.14      480.87     31.22 o 
   8   2   2     2618.19     2336.98    113.93 o 
  10   2   2      961.00      767.76     60.82 o 
  12   2   2       86.82      118.17     25.20 o 
 -17   3   2       85.88      198.72     40.29 o 
 -15   3   2       88.34       97.83     27.07 o 
 -13   3   2      525.91      518.79     38.30 o 
 -11   3   2      455.08      447.08     26.96 o 
  -9   3   2      611.55      618.63     26.59 o 
  -7   3   2     2647.34     2666.54     63.79 o 
  -5   3   2     1888.32     1810.19     47.29 o 
  -3   3   2     4118.40     4194.75    113.23 o 
  -1   3   2    18294.53    18960.18    449.45 o 
   1   3   2     1122.99     1114.57     32.52 o 
   3   3   2     1478.92     1609.69     47.68 o 
   5   3   2      739.85      858.58     43.13 o 
   7   3   2      301.10      290.76     25.41 o 
   9   3   2     2679.51     2219.19    113.62 o 
  11   3   2      325.55      288.95     36.80 o 
  13   3   2        4.42       42.68     24.14 o 
 -16   4   2      167.32      262.43     52.80 o 
 -14   4   2      375.73      390.77     33.34 o 
 -12   4   2     1331.93     1202.36     54.56 o 
 -10   4   2      583.49      628.67     28.17 o 
  -8   4   2     6351.62     6487.06    133.35 o 
  -6   4   2     1381.63     1303.16     36.26 o 
  -4   4   2      143.53      188.62     13.61 o 
  -2   4   2    24874.73    25679.94   1128.70 o 
   0   4   2     2999.08     3077.50     82.30 o 
   2   4   2      462.16      495.47     21.72 o 
   4   4   2     1999.55     2370.34     64.86 o 
   6   4   2      110.95       83.79     15.75 o 
   8   4   2     1008.91      926.78     49.89 o 
  10   4   2      103.82      104.58     23.85 o 
  12   4   2       46.26       55.32     19.46 o 
 -17   5   2       88.16       82.22     29.18 o 
 -15   5   2       57.44       71.46     19.95 o 
 -13   5   2     1063.22      968.48     49.55 o 
 -11   5   2      623.16      571.67     34.13 o 
  -9   5   2      701.59      686.28     28.30 o 
  -7   5   2     4646.23     4687.78     99.77 o 
  -5   5   2      481.96      446.20     18.64 o 
  -3   5   2     3578.88     3306.59    138.95 o 
  -1   5   2    11147.59    11431.17    331.26 o 
   1   5   2      197.31      215.55     13.17 o 
   3   5   2     4729.06     5120.85    113.03 o 
   5   5   2      725.16      774.20     40.61 o 
   7   5   2      115.30      156.73     21.82 o 
   9   5   2      283.99      238.11     35.49 o 
  11   5   2      464.43      435.65     48.01 o 
  13   5   2       21.90       56.15     23.30 o 
 -16   6   2      177.72      240.11     45.33 o 
 -14   6   2      525.33      555.94     47.14 o 
 -12   6   2     1151.55     1096.76     51.75 o 
 -10   6   2      380.22      402.24     25.68 o 
  -8   6   2     1024.13     1200.74     38.11 o 
  -6   6   2     2828.29     2869.96     65.54 o 
  -4   6   2     1808.63     1911.49     50.54 o 
  -2   6   2     1991.51     2048.33    108.91 o 
   0   6   2     3098.54     2942.96     69.95 o 
   2   6   2      525.51      537.81     27.08 o 
   4   6   2     3226.66     3271.44     94.47 o 
   6   6   2      281.52      345.36     28.70 o 
   8   6   2      389.99      384.07     30.99 o 
  10   6   2      803.09      786.35     61.67 o 
  12   6   2       39.76       71.84     23.30 o 
 -17   7   2      563.93      634.23     73.93 o 
 -15   7   2      577.64      574.39     56.28 o 
 -13   7   2     1723.53     1566.48     74.96 o 
 -11   7   2      932.72      856.71     43.41 o 
  -9   7   2     1403.47     1396.97     61.61 o 
  -7   7   2      984.96     1002.46     36.14 o 
  -5   7   2      415.68      426.88     18.66 o 
  -3   7   2     2085.25     2259.35     58.45 o 
  -1   7   2     2038.39     2246.39     83.73 o 
   1   7   2     5914.64     5682.32    121.44 o 
   3   7   2     5220.27     5245.21    135.85 o 
   5   7   2     1897.40     2050.69     89.99 o 
   7   7   2      229.92      234.40     24.76 o 
   9   7   2     1101.79     1104.31     58.14 o 
  11   7   2      166.45      176.59     29.19 o 
  13   7   2      335.66      343.30     37.36 o 
 -16   8   2      205.42      315.20     50.04 o 
 -14   8   2      839.61      818.20     59.05 o 
 -12   8   2      727.80      776.84     47.88 o 
 -10   8   2      509.88      547.86     31.63 o 
  -8   8   2     1209.83     1240.74     39.45 o 
  -6   8   2     2466.35     2570.17     60.39 o 
  -4   8   2     1093.68     1038.87     74.43 o 
  -2   8   2     2270.04     2205.78     60.84 o 
   0   8   2      852.55      768.47     25.44 o 
   2   8   2     2775.41     2842.00     70.75 o 
   4   8   2     1373.95     1428.42     54.97 o 
   6   8   2      125.45      124.91     17.93 o 
   8   8   2     1571.18     1423.23     66.28 o 
  10   8   2     1403.05     1300.09     82.47 o 
  12   8   2      519.12      486.89     45.86 o 
 -17   9   2       47.44       90.39     41.82 o 
 -15   9   2      931.72      884.75     73.60 o 
 -13   9   2      413.42      381.25     35.96 o 
 -11   9   2      818.74      766.34     46.89 o 
  -9   9   2      805.32      925.24     40.59 o 
  -7   9   2     2121.43     2237.59     61.71 o 
  -5   9   2     2013.69     1910.69     55.12 o 
  -3   9   2     1768.94     1718.12     68.39 o 
  -1   9   2     2966.98     2854.56     64.79 o 
   1   9   2     1532.23     1513.97     45.10 o 
   3   9   2     2278.13     2240.20     72.47 o 
   5   9   2      566.32      562.91     32.78 o 
   7   9   2      361.82      338.63     30.79 o 
   9   9   2     1987.41     1834.13     80.21 o 
  11   9   2      309.80      390.89     40.30 o 
  13   9   2      178.41      195.82     44.78 o 
 -16  10   2      895.49     1053.95    107.04 o 
 -14  10   2      879.93      871.03     66.15 o 
 -12  10   2      287.93      309.58     32.13 o 
 -10  10   2      291.21      280.88     28.29 o 
  -8  10   2     2642.09     2637.15     73.75 o 
  -6  10   2      454.69      532.25     19.71 o 
  -4  10   2     1287.79     1243.33     41.01 o 
  -2  10   2     3324.31     3306.88    114.04 o 
   0  10   2      824.82      797.39     27.15 o 
   2  10   2      124.14      152.62     12.12 o 
   4  10   2      568.88      517.45     30.80 o 
   6  10   2       58.74       61.17     13.98 o 
   8  10   2      137.03      166.42     23.25 o 
  10  10   2      508.03      460.93     35.53 o 
  12  10   2      110.80       96.18     23.26 o 
 -15  11   2       48.08      111.02     34.88 o 
 -13  11   2     1380.12     1356.17     70.62 o 
 -11  11   2      179.52      215.88     26.83 o 
  -9  11   2       15.14       30.43      7.90 o 
  -7  11   2      132.16      163.45     14.32 o 
  -5  11   2      719.74      770.35     31.52 o 
  -3  11   2      983.22     1032.91     36.67 o 
  -1  11   2      289.45      343.66     21.17 o 
   1  11   2      937.84      897.84     33.87 o 
   3  11   2      270.26      341.98     25.18 o 
   5  11   2      714.48      670.18     36.77 o 
   7  11   2     1741.82     1732.00     74.69 o 
   9  11   2      287.39      269.48     28.09 o 
  11  11   2      321.96      338.13     38.50 o 
 -16  12   2       90.62      138.69     28.72 o 
 -14  12   2      138.96      109.74     20.49 o 
 -12  12   2       48.85       84.03     18.55 o 
 -10  12   2      485.77      495.02     36.66 o 
  -8  12   2      253.34      295.62     19.50 o 
  -6  12   2      590.10      602.26     28.41 o 
  -4  12   2     1048.37      957.89     36.14 o 
  -2  12   2     3363.09     3257.73    128.20 o 
   0  12   2     2696.36     2774.07     89.42 o 
   2  12   2      303.69      308.03     18.12 o 
   4  12   2      341.87      345.84     25.75 o 
   6  12   2     1467.34     1356.20     62.65 o 
   8  12   2      698.91      588.05     39.99 o 
  10  12   2      939.53      885.76     51.55 o 
  12  12   2      290.62      324.64     44.97 o 
 -15  13   2      200.59      267.22     37.37 o 
 -13  13   2      781.30      741.89     55.66 o 
 -11  13   2       53.81       60.53     14.71 o 
  -9  13   2      525.27      481.27     36.37 o 
  -7  13   2      345.02      382.11     22.78 o 
  -5  13   2     1287.39     1279.85     45.55 o 
  -3  13   2     1226.15     1350.81     91.04 o 
  -1  13   2     2956.93     3012.83     88.77 o 
   1  13   2     1515.66     1462.84     57.08 o 
   3  13   2     4539.13     4250.90    142.10 o 
   5  13   2     1263.82     1143.77     54.23 o 
   7  13   2      878.81      857.20     49.02 o 
   9  13   2       39.16       42.14     21.46 o 
  11  13   2       30.88       67.65     15.14 o 
 -16  14   2      106.21      138.18     31.76 o 
 -14  14   2      241.04      225.85     30.06 o 
 -12  14   2      452.46      449.18     38.30 o 
 -10  14   2      206.08      225.82     28.16 o 
  -8  14   2      193.74      200.14     19.47 o 
  -6  14   2      196.26      232.74     18.37 o 
  -4  14   2     2705.99     2830.77     92.76 o 
  -2  14   2     1270.99     1316.90     72.27 o 
   0  14   2      132.13      147.89     12.88 o 
   2  14   2     1374.87     1298.46     75.10 o 
   4  14   2      690.91      716.69     37.94 o 
   6  14   2     1318.56     1293.33     57.00 o 
   8  14   2      999.56      915.97     51.76 o 
  10  14   2      243.04      223.15     26.90 o 
  12  14   2      237.49      305.17     35.17 o 
 -15  15   2      280.69      272.93     41.93 o 
 -13  15   2      266.01      237.16     31.75 o 
 -11  15   2      532.14      547.61     40.68 o 
  -9  15   2     1516.14     1356.09     65.96 o 
  -7  15   2      272.90      314.69     22.19 o 
  -5  15   2      114.59      167.58     16.98 o 
  -3  15   2     3827.38     3802.71    141.80 o 
  -1  15   2      249.85      279.71     19.04 o 
   1  15   2     1765.13     1562.15     62.52 o 
   3  15   2       43.80       55.85     11.57 o 
   5  15   2     1276.37     1118.47     51.45 o 
   7  15   2       58.39       96.91     17.46 o 
   9  15   2      431.93      374.07     31.90 o 
  11  15   2      181.42      239.12     28.65 o 
 -14  16   2       92.14       63.30     19.40 o 
 -12  16   2      145.94      201.01     32.83 o 
 -10  16   2      782.23      739.31     47.69 o 
  -8  16   2     3669.02     3379.25    118.94 o 
  -6  16   2      618.83      636.42     31.92 o 
  -4  16   2     1875.20     1783.99     71.90 o 
  -2  16   2      594.71      658.72     30.93 o 
   0  16   2      877.07      869.52     35.82 o 
   2  16   2     1749.29     1637.87     66.97 o 
   4  16   2      664.83      631.90     36.33 o 
   6  16   2     1222.69     1141.40     53.17 o 
   8  16   2      766.89      644.08     46.20 o 
  10  16   2      136.06      162.16     27.06 o 
 -15  17   2      261.27      317.88     32.11 o 
 -13  17   2      225.96      240.46     31.56 o 
 -11  17   2     1726.11     1566.36     77.27 o 
  -9  17   2      427.86      429.29     36.48 o 
  -7  17   2      212.16      240.38     23.34 o 
  -5  17   2      888.52      863.70     38.55 o 
  -3  17   2       80.70      139.85     18.80 o 
  -1  17   2     1375.32     1330.62     47.81 o 
   1  17   2      411.87      440.07     31.66 o 
   3  17   2       60.07       74.30     13.64 o 
   5  17   2     6384.63     6127.25    230.49 o 
   7  17   2       59.42       53.66     15.08 o 
   9  17   2      122.33      194.78     28.37 o 
  11  17   2      686.40      770.23     52.90 o 
 -14  18   2       97.81      145.68     26.33 o 
 -12  18   2      324.73      345.41     37.22 o 
 -10  18   2     1014.27     1045.56     59.24 o 
  -8  18   2     1336.53     1277.19     64.93 o 
  -6  18   2     1516.25     1483.01     55.01 o 
  -4  18   2      761.09      826.04     41.60 o 
  -2  18   2      125.71      126.71     15.23 o 
   0  18   2      459.76      474.70     27.90 o 
   2  18   2      491.62      467.13     32.54 o 
   4  18   2     4680.66     4236.49    124.57 o 
   6  18   2      383.48      413.96     37.55 o 
   8  18   2       22.36       26.33     11.78 o 
  10  18   2      246.84      265.62     29.47 o 
 -13  19   2      378.47      432.24     43.41 o 
 -11  19   2      430.14      424.05     40.88 o 
  -9  19   2     3840.92     3450.29    126.39 o 
  -7  19   2      572.96      578.47     35.97 o 
  -5  19   2      485.21      490.20     28.47 o 
  -3  19   2     1455.72     1359.08     58.39 o 
  -1  19   2      547.35      568.74     29.32 o 
   1  19   2     1032.00     1007.03     51.25 o 
   3  19   2     1832.04     1762.77     73.94 o 
   5  19   2      547.92      599.65     43.49 o 
   7  19   2     1041.31      864.95     75.53 o 
   9  19   2      184.62      207.97     25.69 o 
 -14  20   2       37.13       90.63     19.37 o 
 -12  20   2      223.35      249.24     32.48 o 
 -10  20   2      224.43      216.10     27.96 o 
  -8  20   2     1610.25     1513.26     73.17 o 
  -6  20   2      468.02      441.28     31.17 o 
  -4  20   2      866.47      789.12     37.59 o 
  -2  20   2      241.98      270.80     21.69 o 
   0  20   2      318.95      332.71     28.73 o 
   2  20   2     2664.01     2358.67    154.17 o 
   4  20   2      456.71      426.03     41.71 o 
   6  20   2       95.86       99.82     19.94 o 
   8  20   2      269.55      273.02     27.16 o 
  10  20   2       84.17      101.97     21.26 o 
 -13  21   2      376.20      511.14     46.30 o 
 -11  21   2      339.53      400.10     39.99 o 
  -9  21   2      528.97      510.20     39.50 o 
  -7  21   2     1460.02     1419.83     71.98 o 
  -5  21   2     3071.73     2949.45    102.28 o 
  -3  21   2      455.79      495.98     28.49 o 
  -1  21   2      426.07      388.68     26.58 o 
   1  21   2      494.71      486.42     40.95 o 
   3  21   2      123.59      149.89     27.17 o 
   5  21   2      330.43      332.97     37.47 o 
   7  21   2       69.04       95.45     19.11 o 
   9  21   2       52.63       60.18     18.12 o 
 -12  22   2       45.04      111.25     22.74 o 
 -10  22   2      119.70      143.32     24.17 o 
  -8  22   2     1584.45     1542.44     78.45 o 
  -6  22   2     2288.43     2162.69    111.59 o 
  -4  22   2       89.58      135.90     18.99 o 
  -2  22   2       16.07       14.91      7.34 o 
   0  22   2     2025.85     1811.22    125.31 o 
   2  22   2       13.55       59.39     16.13 o 
   4  22   2      320.81      368.88     35.85 o 
   6  22   2      152.18      181.43     33.39 o 
   8  22   2       38.19       23.54     15.23 o 
 -13  23   2      106.78      151.45     46.37 o 
 -11  23   2      352.04      328.39     37.93 o 
  -9  23   2      592.47      600.12     47.61 o 
  -7  23   2      169.90      243.97     28.42 o 
  -5  23   2      459.08      504.37     34.37 o 
  -3  23   2      229.86      268.06     21.16 o 
  -1  23   2      461.49      466.77     39.59 o 
   1  23   2      677.74      618.39     48.38 o 
   3  23   2     1590.27     1415.43     96.58 o 
   5  23   2      212.39      225.55     29.41 o 
   7  23   2       84.96       96.27     21.40 o 
   9  23   2      359.63      437.10     50.10 o 
 -12  24   2        4.32       34.62     13.95 o 
 -10  24   2      145.59      191.13     27.69 o 
  -8  24   2      235.71      250.29     26.60 o 
  -6  24   2      299.96      319.87     31.59 o 
  -4  24   2      751.87      695.23     39.71 o 
  -2  24   2      343.45      303.38     28.36 o 
   0  24   2      516.86      498.23     43.80 o 
   2  24   2      339.76      345.41     35.14 o 
   4  24   2      391.92      341.14     38.58 o 
   6  24   2       64.77       80.05     20.11 o 
   8  24   2      476.57      535.46     47.87 o 
 -11  25   2       84.47      143.41     22.51 o 
  -9  25   2        5.86       25.14     13.20 o 
  -7  25   2      301.27      301.10     29.45 o 
  -5  25   2       82.95       82.43     13.94 o 
  -3  25   2      158.46      224.13     28.19 o 
  -1  25   2      524.07      481.28     41.01 o 
   1  25   2     1296.30     1106.48     69.61 o 
   3  25   2      190.23      222.61     31.81 o 
   5  25   2      195.05      214.49     30.98 o 
   7  25   2       49.70       66.62     20.21 o 
 -10  26   2       20.15       32.27     15.34 o 
  -8  26   2      106.35      148.11     21.31 o 
  -6  26   2      216.79      233.50     24.67 o 
  -4  26   2      221.98      216.77     24.20 o 
  -2  26   2      154.24      145.59     22.91 o 
   0  26   2       32.18       29.10     12.27 o 
   2  26   2      244.68      254.32     41.55 o 
   4  26   2      355.09      412.66     41.45 o 
   6  26   2      715.79      680.39     59.35 o 
  -9  27   2      347.81      309.14     31.09 o 
  -7  27   2       46.33       71.39     21.33 o 
  -5  27   2      444.19      431.86     38.64 o 
  -3  27   2       87.14       72.72     19.47 o 
  -1  27   2      309.32      365.15     57.96 o 
   1  27   2       35.04       49.62     13.76 o 
   3  27   2       34.72       31.63     14.18 o 
   5  27   2      116.13      186.12     24.75 o 
  -8  28   2      360.14      380.08     41.74 o 
  -6  28   2       63.68       64.64     15.79 o 
  -4  28   2      317.38      374.51     40.43 o 
  -2  28   2      263.46      302.20     54.11 o 
   0  28   2      185.01      200.49     25.49 o 
   2  28   2      144.68      126.76     24.51 o 
   4  28   2      481.62      491.18     72.71 o 
  -7  29   2       11.16       43.12     40.27 o 
  -5  29   2      460.46      449.01     39.02 o 
  -3  29   2       84.66       69.33     18.05 o 
  -1  29   2      442.84      420.13     44.92 o 
   1  29   2       12.53       57.01     15.35 o 
   3  29   2      129.76      133.01     33.48 o 
  -6  30   2      393.84      441.80     44.07 o 
  -4  30   2      403.84      434.96     56.47 o 
  -2  30   2       40.28       72.04     22.48 o 
   0  30   2      732.09      762.10     56.99 o 
   2  30   2       15.59       28.05     23.82 o 
  -5  31   2       44.54       64.11     18.82 o 
  -3  31   2       11.69       24.41     14.80 o 
  -1  31   2      156.25      205.94     30.66 o 
   1  31   2      101.53      221.39     57.17 o 
  -4  32   2       77.88       48.63     38.90 o 
  -2  32   2       55.50       91.39     19.86 o 
   0  32   2       80.82       95.28     30.71 o 
 -17   1   3      418.59      459.89     39.52 o 
 -15   1   3     1188.77     1122.45     70.42 o 
 -13   1   3     1161.73     1246.34     57.13 o 
 -11   1   3      426.68      408.77     28.52 o 
  -9   1   3      124.24      157.48     19.84 o 
  -7   1   3     3213.38     3036.17     75.63 o 
  -5   1   3     7604.89     7821.66    178.69 o 
  -3   1   3     1376.00     1454.05     38.31 o 
  -1   1   3     3995.76     4102.55    107.56 o 
   1   1   3       22.78       37.02      6.35 o 
   3   1   3      363.46      394.10     20.82 o 
   5   1   3       79.78      125.10     22.52 o 
   7   1   3     2034.44     1913.08    103.88 o 
   9   1   3      315.31      300.43     37.78 o 
  11   1   3      123.27      175.07     26.02 o 
 -18   2   3      193.66      286.49     38.27 o 
 -16   2   3       74.80      130.69     22.43 o 
 -14   2   3     1830.39     1851.49     83.48 o 
 -12   2   3       67.66       75.93     16.04 o 
 -10   2   3       48.00       44.52     10.31 o 
  -8   2   3      901.12      858.00     32.99 o 
  -6   2   3     5381.73     5316.89    120.75 o 
  -4   2   3     5235.01     5212.20    106.51 o 
  -2   2   3     2789.08     2788.42     63.02 o 
   0   2   3     1160.30     1211.71     37.37 o 
   2   2   3       28.36       33.91      6.02 o 
   4   2   3      431.63      511.01     33.66 o 
   6   2   3      711.78      776.76     62.31 o 
   8   2   3      623.19      643.93     55.11 o 
  10   2   3        5.95       15.52     12.88 o 
  12   2   3      390.04      395.99     58.40 o 
 -17   3   3      333.76      346.08     42.17 o 
 -15   3   3       72.45      109.34     19.22 o 
 -13   3   3     9676.66     9685.59    233.70 o 
 -11   3   3     1353.78     1249.66     53.87 o 
  -9   3   3      314.48      320.75     19.66 o 
  -7   3   3      445.76      497.54     23.73 o 
  -5   3   3     1194.39     1253.29     52.37 o 
  -3   3   3     5390.60     5586.59    117.31 o 
  -1   3   3     1304.21     1325.42     37.18 o 
   1   3   3     4177.99     3987.40     96.43 o 
   3   3   3       92.81       87.44     13.27 o 
   5   3   3      279.86      341.36     53.78 o 
   7   3   3     3713.95     3417.57    151.08 o 
   9   3   3     1289.29     1140.99     79.17 o 
  11   3   3      375.80      453.79     44.54 o 
 -18   4   3      544.55      651.72     79.00 o 
 -16   4   3       75.36       56.03     22.49 o 
 -14   4   3      604.18      702.27     46.50 o 
 -12   4   3      124.95      121.53     18.61 o 
 -10   4   3       41.61       58.01      9.79 o 
  -8   4   3      777.88      767.79     31.20 o 
  -6   4   3      935.99      826.55     30.03 o 
  -4   4   3     1061.42     1139.29     40.49 o 
  -2   4   3      300.27      331.02     17.52 o 
   0   4   3      519.71      567.15     21.65 o 
   2   4   3      156.46      169.12     16.55 o 
   4   4   3      646.70      767.58     39.27 o 
   6   4   3      130.57      132.34     24.11 o 
   8   4   3     2434.81     2280.25    119.53 o 
  10   4   3      497.67      566.01     54.88 o 
  12   4   3       39.50      117.50     31.67 o 
 -17   5   3      350.19      343.16     44.08 o 
 -15   5   3       96.21      100.07     28.95 o 
 -13   5   3      243.63      274.63     29.16 o 
 -11   5   3      598.15      657.71     37.21 o 
  -9   5   3     1492.31     1506.86     61.56 o 
  -7   5   3     2313.14     2237.78     61.46 o 
  -5   5   3     1079.01     1230.84     62.53 o 
  -3   5   3     2383.35     2460.85     85.74 o 
  -1   5   3     3303.45     3292.31     89.90 o 
   1   5   3       31.77       60.14      9.30 o 
   3   5   3     1362.51     1252.53     45.52 o 
   5   5   3      229.04      273.04     26.79 o 
   7   5   3      367.15      340.75     33.82 o 
   9   5   3      286.20      234.02     32.37 o 
  11   5   3      156.76      143.95     32.05 o 
 -16   6   3      566.75      520.70     46.07 o 
 -14   6   3     1213.71     1230.87     75.58 o 
 -12   6   3       51.58       75.61     20.59 o 
 -10   6   3     2913.18     2879.04     80.84 o 
  -8   6   3     1630.11     1735.70     53.52 o 
  -6   6   3      223.70      288.83     21.27 o 
  -4   6   3     1701.50     1693.50     83.78 o 
  -2   6   3     4951.74     4937.86    120.48 o 
   0   6   3       48.09       70.63     10.93 o 
   2   6   3     1992.42     2126.85     72.54 o 
   4   6   3      606.89      669.11     37.00 o 
   6   6   3     1107.80     1066.98     55.59 o 
   8   6   3     1497.15     1358.58     86.69 o 
  10   6   3      888.30      852.06     65.11 o 
 -17   7   3      243.43      341.54     41.06 o 
 -15   7   3       22.77       43.54     18.05 o 
 -13   7   3      968.10      887.85     62.02 o 
 -11   7   3      342.21      350.47     27.20 o 
  -9   7   3        2.97       15.20      5.58 o 
  -7   7   3     4944.98     4978.49    176.44 o 
  -5   7   3     1023.82      951.50     42.32 o 
  -3   7   3     1427.09     1425.71     70.85 o 
  -1   7   3      691.54      730.68     25.78 o 
   1   7   3     1655.88     1768.06     54.29 o 
   3   7   3     1490.60     1361.02     56.08 o 
   5   7   3      898.75      899.91     46.04 o 
   7   7   3        3.29        3.25     15.43 o 
   9   7   3      327.02      338.36     41.74 o 
  11   7   3      266.50      294.90     44.40 o 
 -16   8   3        7.59       34.13     18.18 o 
 -14   8   3       75.73       81.46     20.69 o 
 -12   8   3      276.98      326.51     37.49 o 
 -10   8   3      258.22      255.01     23.34 o 
  -8   8   3      918.23      890.28     34.67 o 
  -6   8   3     3435.38     3236.25    153.24 o 
  -4   8   3       58.94       69.25      7.16 o 
  -2   8   3     1830.30     1710.42     64.25 o 
   0   8   3      755.49      733.24     30.89 o 
   2   8   3      135.84      182.66     17.31 o 
   4   8   3      364.78      313.90     26.00 o 
   6   8   3     1640.01     1594.83     72.15 o 
   8   8   3      393.01      399.74     38.89 o 
  10   8   3      113.90      120.58     26.40 o 
 -17   9   3       26.67       84.61     33.08 o 
 -15   9   3      559.43      537.13     47.38 o 
 -13   9   3       48.40       87.04     21.18 o 
 -11   9   3        0.97       19.01      8.96 o 
  -9   9   3      135.66      183.77     20.68 o 
  -7   9   3     1137.51     1079.46     87.55 o 
  -5   9   3     1845.05     2111.97     95.81 o 
  -3   9   3     1050.25     1089.66     47.60 o 
  -1   9   3      502.39      521.78     22.34 o 
   1   9   3      904.89      928.57     36.34 o 
   3   9   3      416.80      427.03     28.89 o 
   5   9   3      734.08      670.24     39.20 o 
   7   9   3     2178.37     2021.08     86.34 o 
   9   9   3       51.37       63.74     22.31 o 
  11   9   3      336.33      439.51     44.83 o 
 -16  10   3      309.40      368.87     38.70 o 
 -14  10   3      613.66      635.00     52.89 o 
 -12  10   3      303.18      329.79     42.26 o 
 -10  10   3      184.35      235.12     23.39 o 
  -8  10   3      629.75      664.64     34.18 o 
  -6  10   3     1088.16     1079.13     57.04 o 
  -4  10   3     2724.61     2766.28    144.62 o 
  -2  10   3      623.34      667.45     30.79 o 
   0  10   3     6156.44     5966.54    141.86 o 
   2  10   3      732.33      741.68     39.05 o 
   4  10   3      851.27      833.57     44.11 o 
   6  10   3     1942.09     1830.18     85.06 o 
   8  10   3      131.43      141.71     25.72 o 
  10  10   3      442.27      404.52     44.00 o 
 -17  11   3      112.89      177.28     39.82 o 
 -15  11   3      148.36      189.81     28.93 o 
 -13  11   3      701.15      669.10     56.43 o 
 -11  11   3      203.21      197.63     24.43 o 
  -9  11   3     1312.23     1184.81     49.71 o 
  -7  11   3      469.24      491.40     41.36 o 
  -5  11   3     4042.62     4005.02    179.23 o 
  -3  11   3     3237.88     3314.57    182.87 o 
  -1  11   3      295.01      386.72     19.82 o 
   1  11   3     1857.01     1726.38     54.63 o 
   3  11   3     1020.87     1027.94     57.85 o 
   5  11   3      318.72      323.23     27.44 o 
   7  11   3       41.08       54.73     14.35 o 
   9  11   3       82.38       96.08     20.00 o 
  11  11   3      433.96      546.40     46.64 o 
 -16  12   3      215.49      282.16     48.17 o 
 -14  12   3      269.93      289.82     37.88 o 
 -12  12   3       16.46       38.55     11.54 o 
 -10  12   3      231.43      223.98     27.22 o 
  -8  12   3      733.57      731.63     36.81 o 
  -6  12   3      316.04      316.04     31.89 o 
  -4  12   3     3588.99     3605.12    142.32 o 
  -2  12   3      833.44      897.00     67.27 o 
   0  12   3      158.59      170.23     16.27 o 
   2  12   3      232.09      253.93     23.51 o 
   4  12   3      214.77      250.82     25.92 o 
   6  12   3      512.98      504.59     51.18 o 
   8  12   3      143.72      215.78     28.11 o 
  10  12   3       44.26       55.18     17.30 o 
 -15  13   3      766.24      687.66     77.79 o 
 -13  13   3      390.68      408.21     45.96 o 
 -11  13   3      536.13      494.88     36.83 o 
  -9  13   3      747.02      697.88     37.47 o 
  -7  13   3      130.74      135.19     18.22 o 
  -5  13   3      301.13      283.87     23.01 o 
  -3  13   3     3334.30     3635.81    195.55 o 
  -1  13   3      448.37      427.49     23.56 o 
   1  13   3     1762.04     1566.34     62.05 o 
   3  13   3       61.78       92.98     15.46 o 
   5  13   3      108.65      117.59     19.37 o 
   7  13   3      766.97      716.90     46.43 o 
   9  13   3      160.75      243.43     43.85 o 
 -16  14   3      211.58      248.40     38.04 o 
 -14  14   3      249.36      247.03     37.73 o 
 -12  14   3      478.11      489.61     39.58 o 
 -10  14   3      430.68      441.98     35.85 o 
  -8  14   3      366.18      367.76     27.27 o 
  -6  14   3     1857.74     1743.35     94.82 o 
  -4  14   3      133.22      197.14     27.12 o 
  -2  14   3      562.20      584.97     28.50 o 
   0  14   3      298.06      299.57     20.07 o 
   2  14   3      675.81      622.12     34.08 o 
   4  14   3      108.18       97.96     16.48 o 
   6  14   3     1601.54     1562.54     68.70 o 
   8  14   3      133.49      117.91     19.39 o 
  10  14   3       12.26       35.81     15.75 o 
 -15  15   3      189.75      197.43     50.66 o 
 -13  15   3     1395.09     1193.09     76.33 o 
 -11  15   3     2166.12     2028.57     89.06 o 
  -9  15   3      206.43      237.83     27.20 o 
  -7  15   3      911.95      918.26     44.87 o 
  -5  15   3     2634.70     2481.75    136.37 o 
  -3  15   3       14.83       23.64      6.73 o 
  -1  15   3       36.86       61.95     11.41 o 
   1  15   3      768.73      698.74     37.82 o 
   3  15   3      311.93      300.73     26.89 o 
   5  15   3      371.15      420.57     30.38 o 
   7  15   3       59.08       77.89     15.14 o 
   9  15   3      356.81      400.77     33.03 o 
 -16  16   3      154.12      315.96     64.19 o 
 -14  16   3       77.57       77.83     23.00 o 
 -12  16   3      205.55      267.86     30.87 o 
 -10  16   3     1235.64     1154.27     71.27 o 
  -8  16   3      361.05      375.80     27.95 o 
  -6  16   3      770.48      710.10     38.85 o 
  -4  16   3      794.44      930.57     53.95 o 
  -2  16   3      688.90      650.53     51.90 o 
   0  16   3      150.64      169.00     21.70 o 
   2  16   3      217.53      247.51     24.47 o 
   4  16   3     2138.86     2034.08     88.00 o 
   6  16   3      225.44      254.89     24.89 o 
   8  16   3      136.96      142.78     21.10 o 
  10  16   3      338.72      508.22    186.73 o 
 -15  17   3      196.38      229.10     59.96 o 
 -13  17   3       49.90       48.95     13.98 o 
 -11  17   3      590.55      543.84     40.31 o 
  -9  17   3     1854.87     1738.51     79.19 o 
  -7  17   3       34.13       38.04     11.21 o 
  -5  17   3      565.09      538.70     33.40 o 
  -3  17   3      522.00      533.78     28.35 o 
  -1  17   3     1006.36      954.72     43.97 o 
   1  17   3      425.34      401.13     31.66 o 
   3  17   3     1841.81     1727.22     69.73 o 
   5  17   3      483.00      541.27     35.67 o 
   7  17   3      115.74      112.81     19.80 o 
   9  17   3       51.90       58.25     21.21 o 
 -14  18   3      139.62      135.82     30.97 o 
 -12  18   3      220.66      213.32     27.56 o 
 -10  18   3      312.09      354.93     33.34 o 
  -8  18   3       54.29       42.21     14.06 o 
  -6  18   3     2619.66     2690.08    132.22 o 
  -4  18   3     1141.77     1212.55     79.48 o 
  -2  18   3       62.02       70.78     12.33 o 
   0  18   3       92.28      100.21     16.83 o 
   2  18   3      373.12      393.49     32.10 o 
   4  18   3      158.79      175.98     25.21 o 
   6  18   3      524.08      517.92     35.00 o 
   8  18   3      164.62      182.79     26.07 o 
 -15  19   3      170.84      247.83     59.33 o 
 -13  19   3       13.61       25.43     13.12 o 
 -11  19   3      352.17      393.82     33.63 o 
  -9  19   3     1142.94     1160.03     62.27 o 
  -7  19   3     3019.47     2760.76    112.65 o 
  -5  19   3      573.07      527.61     33.05 o 
  -3  19   3      161.93      181.85     19.45 o 
  -1  19   3      501.25      456.47     42.92 o 
   1  19   3     1618.58     1552.92     96.79 o 
   3  19   3      334.59      367.49     30.49 o 
   5  19   3      267.44      280.18     35.06 o 
   7  19   3      251.11      249.91     26.58 o 
   9  19   3      149.04      154.04     22.33 o 
 -14  20   3      479.48      493.82     51.99 o 
 -12  20   3      127.20      134.09     23.19 o 
 -10  20   3       45.94       49.17     13.60 o 
  -8  20   3     2804.03     2628.80    141.31 o 
  -6  20   3      635.42      688.41     64.14 o 
  -4  20   3      383.47      414.31     26.54 o 
  -2  20   3      962.30      922.18     75.53 o 
   0  20   3     1225.46     1230.34     83.15 o 
   2  20   3      646.02      650.53     42.88 o 
   4  20   3      218.65      218.07     29.01 o 
   6  20   3      145.02      148.89     28.65 o 
   8  20   3      552.64      553.89     49.64 o 
 -13  21   3       41.87       83.38     17.78 o 
 -11  21   3      610.66      592.02     42.92 o 
  -9  21   3      359.48      389.29     35.74 o 
  -7  21   3      316.38      338.01     32.49 o 
  -5  21   3      414.00      448.36     35.52 o 
  -3  21   3      183.35      223.06     21.57 o 
  -1  21   3      576.41      547.56     49.31 o 
   1  21   3     2255.70     2032.20    100.41 o 
   3  21   3       16.50       25.91     12.15 o 
   5  21   3       56.96       79.66     18.93 o 
   7  21   3      329.16      344.18     36.90 o 
 -12  22   3      501.83      582.33     46.74 o 
 -10  22   3      386.86      398.04     36.20 o 
  -8  22   3      322.48      365.11     33.56 o 
  -6  22   3     1635.79     1622.83     79.45 o 
  -4  22   3      187.79      275.82     27.78 o 
  -2  22   3      289.71      342.64     28.68 o 
   0  22   3      621.04      608.75     44.16 o 
   2  22   3      981.80      913.39     63.78 o 
   4  22   3       82.24       95.57     22.42 o 
   6  22   3      221.96      222.40     30.04 o 
 -13  23   3       30.82       67.88     22.39 o 
 -11  23   3      151.30      153.48     22.43 o 
  -9  23   3       86.61       98.83     17.12 o 
  -7  23   3       52.83       58.09     14.75 o 
  -5  23   3       42.03       55.78     13.67 o 
  -3  23   3      127.21      135.85     18.10 o 
  -1  23   3      898.38      936.57     51.90 o 
   1  23   3      360.68      404.04     38.81 o 
   3  23   3        0.31       44.88     42.67 o 
   5  23   3      406.58      425.02     42.00 o 
   7  23   3      210.14      231.97     40.15 o 
 -12  24   3      523.82      600.25     47.04 o 
 -10  24   3       14.98       23.04     13.20 o 
  -8  24   3      115.04      106.75     19.45 o 
  -6  24   3       49.10       75.07     14.31 o 
  -4  24   3      260.08      317.96     53.58 o 
  -2  24   3      637.08      624.29     46.48 o 
   0  24   3      251.83      235.55     32.85 o 
   2  24   3      238.65      237.47     30.42 o 
   4  24   3       37.84       40.94     15.76 o 
   6  24   3      194.18      252.70     37.29 o 
 -11  25   3       84.77      109.28     18.81 o 
  -9  25   3       37.94       67.29     15.87 o 
  -7  25   3      652.99      654.38     52.21 o 
  -5  25   3      732.75      628.37     49.72 o 
  -3  25   3       55.90       77.47     15.14 o 
  -1  25   3      305.19      352.63     40.43 o 
   1  25   3     1738.94     1646.40    147.96 o 
   3  25   3      677.87      625.52     61.77 o 
   5  25   3      281.94      259.09     31.31 o 
 -10  26   3       26.97       46.04     16.16 o 
  -8  26   3      135.14      135.75     21.77 o 
  -6  26   3      393.76      454.59     45.48 o 
  -4  26   3      287.83      297.81     57.82 o 
  -2  26   3      595.34      558.79     55.59 o 
   0  26   3      395.63      423.46     40.71 o 
   2  26   3      203.97      231.32     38.50 o 
   4  26   3      144.28      155.08     58.40 o 
  -9  27   3      257.62      325.43     30.66 o 
  -7  27   3      324.10      318.82     29.34 o 
  -5  27   3       52.17       67.60     21.95 o 
  -3  27   3      290.30      326.38     49.42 o 
  -1  27   3      479.28      450.27     51.38 o 
   1  27   3       48.12       62.30     24.71 o 
   3  27   3       74.04      132.42     37.38 o 
  -8  28   3       51.92       94.63     17.91 o 
  -6  28   3       59.77       81.23     38.86 o 
  -4  28   3       67.43       78.80     23.81 o 
  -2  28   3      130.81      249.86     84.57 o 
   0  28   3        5.19       28.60     25.55 o 
   2  28   3       96.92      145.80     30.88 o 
  -7  29   3      415.89      378.69     54.70 o 
  -5  29   3        5.33       25.70     21.40 o 
  -3  29   3        5.75        4.33     15.48 o 
  -1  29   3       44.68       56.01     22.46 o 
   1  29   3       74.10      137.81     20.58 o 
  -6  30   3      171.94      218.54     60.68 o 
  -4  30   3      432.01      354.41     71.97 o 
  -2  30   3       81.15       84.62     20.17 o 
   0  30   3      258.27      331.85     34.26 o 
  -3  31   3      307.59      319.97     75.86 o 
 -18   0   4       75.88      116.71     50.57 o 
 -16   0   4     3817.05     3362.93    252.86 o 
 -14   0   4     1678.34     1634.17    138.07 o 
 -12   0   4      753.16      740.22     59.35 o 
 -10   0   4     5660.41     5197.84    252.03 o 
  -8   0   4      177.74      179.98     36.33 o 
  -6   0   4     3582.87     3538.60    134.37 o 
  -4   0   4      512.04      563.59     45.34 o 
  -2   0   4       99.82       96.87     15.89 o 
   0   0   4      956.96      858.48     56.99 o 
   2   0   4     4193.34     4413.01    164.13 o 
   4   0   4      139.24      194.77     37.53 o 
   6   0   4     1163.93     1169.64    112.96 o 
   8   0   4      244.35      293.70     52.16 o 
  10   0   4      178.79      214.44     96.28 o 
 -17   1   4      196.72      271.28     36.64 o 
 -15   1   4       51.15       56.44     13.54 o 
 -13   1   4     1116.40     1100.44     58.93 o 
 -11   1   4     1125.31     1071.47     49.16 o 
  -9   1   4      886.38      839.33     40.22 o 
  -7   1   4      495.93      524.96     29.15 o 
  -5   1   4    11609.44    12025.76    355.34 o 
  -3   1   4    10089.40    10850.17    211.34 o 
  -1   1   4      819.03      690.69     27.51 o 
   1   1   4      407.53      365.86     21.71 o 
   3   1   4     1069.82     1137.23     61.18 o 
   5   1   4      557.73      474.21     47.62 o 
   7   1   4      770.49      761.03     62.70 o 
   9   1   4       94.86      114.56     33.13 o 
 -18   2   4      336.47      351.30     50.25 o 
 -16   2   4       20.88       44.29     17.16 o 
 -14   2   4     3050.02     2860.83    113.89 o 
 -12   2   4      188.34      182.52     24.08 o 
 -10   2   4      877.83      836.91     43.35 o 
  -8   2   4      566.71      567.94     31.06 o 
  -6   2   4       53.55       66.99      9.02 o 
  -4   2   4    21730.46    23452.19    414.94 o 
  -2   2   4      758.98      787.98     32.64 o 
   0   2   4      213.10      216.08     16.08 o 
   2   2   4     4550.15     4558.57    118.88 o 
   4   2   4      299.54      349.16     36.79 o 
   6   2   4      143.54      195.17     34.36 o 
   8   2   4      698.49      678.49     61.38 o 
  10   2   4        5.46       27.44     18.47 o 
 -17   3   4       19.03       45.27     17.90 o 
 -15   3   4      808.54      820.38     58.99 o 
 -13   3   4     2258.91     2259.68    110.04 o 
 -11   3   4      231.39      262.85     27.73 o 
  -9   3   4     1252.61     1208.47     49.86 o 
  -7   3   4      702.43      634.24     32.20 o 
  -5   3   4     1746.50     1728.14     84.81 o 
  -3   3   4     6302.28     6341.64    136.06 o 
  -1   3   4      111.82      113.97     12.08 o 
   1   3   4     1254.66     1273.09     60.52 o 
   3   3   4       96.86      120.53     20.95 o 
   5   3   4      404.15      468.44     42.63 o 
   7   3   4     1649.38     1454.93     91.89 o 
   9   3   4       84.27      102.04     25.25 o 
 -18   4   4       96.14      147.67     38.93 o 
 -16   4   4      137.44      167.73     29.66 o 
 -14   4   4      224.99      296.16     32.91 o 
 -12   4   4      153.11      222.65     24.04 o 
 -10   4   4      412.35      408.87     30.45 o 
  -8   4   4       93.98      138.67     21.34 o 
  -6   4   4      481.79      530.85     24.77 o 
  -4   4   4     9472.01     9246.35    199.24 o 
  -2   4   4      979.73      894.52     31.73 o 
   0   4   4     1068.45     1018.04     39.15 o 
   2   4   4      145.40      167.71     19.03 o 
   4   4   4      227.67      218.27     28.23 o 
   6   4   4      644.91      601.40     55.59 o 
   8   4   4      294.45      308.32     40.75 o 
  10   4   4       63.55       61.25     18.70 o 
 -17   5   4      217.45      221.59     32.64 o 
 -15   5   4       31.91       42.62     18.81 o 
 -13   5   4      183.75      227.04     31.28 o 
 -11   5   4      583.03      584.60     34.51 o 
  -9   5   4     1385.74     1374.68     53.79 o 
  -7   5   4      330.00      355.02     21.49 o 
  -5   5   4      134.66      193.11     19.26 o 
  -3   5   4     7001.71     6882.10    161.66 o 
  -1   5   4      208.52      210.39     15.63 o 
   1   5   4      508.48      479.24     27.93 o 
   3   5   4      596.64      616.81     39.58 o 
   5   5   4      219.44      257.25     35.69 o 
   7   5   4      300.67      312.43     38.98 o 
   9   5   4       28.04       29.09     18.53 o 
 -18   6   4       58.70       57.87     19.78 o 
 -16   6   4      571.35      660.87     51.88 o 
 -14   6   4      739.53      733.50     60.64 o 
 -12   6   4      840.47      851.25     53.17 o 
 -10   6   4     5218.08     4973.91    151.01 o 
  -8   6   4     2228.84     2357.81     75.92 o 
  -6   6   4      841.55      902.05     34.48 o 
  -4   6   4     2452.26     2320.09    114.10 o 
  -2   6   4      367.35      362.23     18.79 o 
   0   6   4     1162.56     1102.87     40.80 o 
   2   6   4     1009.01     1134.58     52.01 o 
   4   6   4       97.12       98.96     18.41 o 
   6   6   4      537.27      527.39     50.93 o 
   8   6   4      800.13      840.15     65.53 o 
  10   6   4      119.58      168.63     41.40 o 
 -17   7   4      158.22      243.30     51.99 o 
 -15   7   4       23.49       45.16     16.28 o 
 -13   7   4      278.65      260.85     37.09 o 
 -11   7   4     3113.59     3013.22    145.32 o 
  -9   7   4     3047.92     2811.94     99.53 o 
  -7   7   4     1048.34     1011.20     71.34 o 
  -5   7   4     2520.75     2755.14    142.31 o 
  -3   7   4     1240.68     1259.10     67.09 o 
  -1   7   4       22.76       37.13      7.69 o 
   1   7   4     1342.83     1310.80     55.21 o 
   3   7   4      497.37      519.85     33.99 o 
   5   7   4      168.81      183.52     25.96 o 
   7   7   4      953.90      977.48     71.71 o 
   9   7   4      129.04      180.06     34.00 o 
 -16   8   4      309.97      379.01     39.69 o 
 -14   8   4     1995.24     1839.73    126.62 o 
 -12   8   4     1076.02     1114.29     71.36 o 
 -10   8   4       81.25      114.75     22.12 o 
  -8   8   4      233.85      266.33     22.66 o 
  -6   8   4      765.66      713.72     29.56 o 
  -4   8   4     1825.01     1870.83     97.58 o 
  -2   8   4       13.31       18.52      7.65 o 
   0   8   4      872.02      835.33     37.13 o 
   2   8   4       76.94       93.07     16.86 o 
   4   8   4      727.76      684.78     40.76 o 
   6   8   4      726.32      733.43     88.32 o 
   8   8   4      289.88      333.56     46.32 o 
 -17   9   4      478.26      497.59     44.10 o 
 -15   9   4      546.37      600.89     59.80 o 
 -13   9   4      862.29      811.60     59.18 o 
 -11   9   4      901.85      875.91     73.20 o 
  -9   9   4     1258.19     1085.78     61.04 o 
  -7   9   4     1029.22      998.23     53.35 o 
  -5   9   4      990.59      919.02     60.86 o 
  -3   9   4     2678.25     2593.10    112.40 o 
  -1   9   4      627.96      662.69     32.02 o 
   1   9   4     1252.46     1207.34     56.40 o 
   3   9   4      287.21      292.81     28.70 o 
   5   9   4      718.90      669.55     44.68 o 
   7   9   4      564.29      640.16     48.23 o 
   9   9   4       97.47       80.82     21.16 o 
 -16  10   4      549.79      506.67     45.13 o 
 -14  10   4      452.10      455.70     43.06 o 
 -12  10   4       47.64       61.72     17.14 o 
 -10  10   4     1482.26     1420.47     89.14 o 
  -8  10   4       55.67       91.23     14.20 o 
  -6  10   4      742.75      707.41     36.70 o 
  -4  10   4      291.62      337.13     22.26 o 
  -2  10   4      410.17      491.44     39.10 o 
   0  10   4      461.84      485.93     27.17 o 
   2  10   4       50.84       70.86     14.43 o 
   4  10   4      190.55      170.41     25.81 o 
   6  10   4      168.18      226.54     32.36 o 
   8  10   4      230.68      239.11     35.13 o 
 -17  11   4      461.23      491.71     45.07 o 
 -15  11   4      232.99      261.56     39.43 o 
 -13  11   4      206.38      272.77     35.87 o 
 -11  11   4      131.78      164.62     24.71 o 
  -9  11   4      442.43      401.64     27.58 o 
  -7  11   4      251.41      255.89     23.66 o 
  -5  11   4       23.77       26.18      9.19 o 
  -3  11   4      582.61      626.45     38.85 o 
  -1  11   4      257.27      274.73     20.52 o 
   1  11   4      568.64      608.44     36.79 o 
   3  11   4      424.15      486.72     33.73 o 
   5  11   4      481.29      523.60     36.10 o 
   7  11   4      846.44      903.19     60.06 o 
   9  11   4       64.00      106.56     23.64 o 
 -16  12   4       21.11       42.23     17.26 o 
 -14  12   4      788.26      738.99     57.97 o 
 -12  12   4      466.30      413.85     45.14 o 
 -10  12   4      429.93      444.04     38.85 o 
  -8  12   4       95.44      125.38     17.88 o 
  -6  12   4     1752.36     1539.69    115.84 o 
  -4  12   4     1879.52     1828.81    127.79 o 
  -2  12   4       75.10      100.71     14.93 o 
   0  12   4      242.26      259.98     24.52 o 
   2  12   4      564.10      515.24     34.80 o 
   4  12   4      258.77      282.70     26.74 o 
   6  12   4       60.89       93.58     19.03 o 
   8  12   4      290.89      351.65     56.31 o 
 -15  13   4       90.22      101.40     37.62 o 
 -13  13   4      575.76      542.67     50.26 o 
 -11  13   4      606.87      605.21     54.95 o 
  -9  13   4      100.66      146.73     20.27 o 
  -7  13   4      312.77      382.98     41.75 o 
  -5  13   4      757.90      727.87     49.06 o 
  -3  13   4     1683.65     1586.27     88.44 o 
  -1  13   4      120.56      142.19     16.68 o 
   1  13   4     1993.43     1835.57     72.59 o 
   3  13   4     2808.12     2493.96     92.65 o 
   5  13   4      383.83      384.40     32.19 o 
   7  13   4      890.79      961.55     93.82 o 
 -16  14   4      489.66      553.20     48.26 o 
 -14  14   4      625.44      581.51     58.68 o 
 -12  14   4      634.34      623.32     51.24 o 
 -10  14   4      924.00      858.70     44.42 o 
  -8  14   4        2.59       11.52      7.77 o 
  -6  14   4      473.80      468.62     30.70 o 
  -4  14   4      661.82      670.39     69.96 o 
  -2  14   4      206.86      256.06     23.13 o 
   0  14   4       11.20        4.24      7.80 o 
   2  14   4      774.60      754.23     43.33 o 
   4  14   4     1887.64     1768.50     75.84 o 
   6  14   4      455.39      474.26     42.56 o 
   8  14   4       84.68      111.20     21.04 o 
 -15  15   4      225.37      297.17     40.37 o 
 -13  15   4      257.04      354.42     41.56 o 
 -11  15   4      805.59      785.52     75.24 o 
  -9  15   4      540.74      545.59     34.17 o 
  -7  15   4      173.23      198.50     21.92 o 
  -5  15   4      448.80      471.85     30.63 o 
  -3  15   4       44.71       65.43     13.53 o 
  -1  15   4      279.70      309.06     32.27 o 
   1  15   4       34.79       51.54     14.88 o 
   3  15   4      566.06      593.67     38.32 o 
   5  15   4      677.29      711.94     42.99 o 
   7  15   4      429.94      443.51     41.44 o 
 -16  16   4       73.45      100.85     35.44 o 
 -14  16   4      701.84      689.03     54.75 o 
 -12  16   4     1175.52     1114.49     72.48 o 
 -10  16   4     2200.28     2025.99     87.42 o 
  -8  16   4      577.97      554.37     34.54 o 
  -6  16   4     1784.66     1735.72     87.76 o 
  -4  16   4      181.07      193.30     24.74 o 
  -2  16   4      568.34      569.86     43.20 o 
   0  16   4       84.17       97.23     18.65 o 
   2  16   4      475.61      486.69     36.80 o 
   4  16   4      580.32      594.46     37.97 o 
   6  16   4      434.65      429.16     42.48 o 
   8  16   4       23.84       30.09     18.79 o 
 -15  17   4      137.12      134.11     28.20 o 
 -13  17   4       40.69       32.96     15.99 o 
 -11  17   4      899.87      851.64     68.88 o 
  -9  17   4      720.72      668.40     45.20 o 
  -7  17   4      845.05      852.85     49.73 o 
  -5  17   4      326.04      372.78     33.91 o 
  -3  17   4      444.06      436.50     47.77 o 
  -1  17   4       25.03       47.70     11.39 o 
   1  17   4     2275.82     2196.36    145.72 o 
   3  17   4     1486.28     1364.06     69.50 o 
   5  17   4       32.53       48.55     13.03 o 
   7  17   4       21.84       38.47     22.02 o 
 -14  18   4      605.98      643.17     60.46 o 
 -12  18   4      779.67      814.09     60.37 o 
 -10  18   4     2269.45     2235.41    123.27 o 
  -8  18   4     1604.33     1556.22     67.14 o 
  -6  18   4      114.31      106.38     19.05 o 
  -4  18   4      410.49      402.66     41.43 o 
  -2  18   4      292.02      281.17     28.49 o 
   0  18   4      568.25      508.66     36.94 o 
   2  18   4     1943.56     1866.17     84.28 o 
   4  18   4      668.24      676.30     45.32 o 
   6  18   4      168.73      176.01     27.13 o 
 -13  19   4     2176.22     1971.28    121.85 o 
 -11  19   4      608.18      635.18     43.68 o 
  -9  19   4     2233.50     2039.31    113.32 o 
  -7  19   4     1381.29     1356.28     89.16 o 
  -5  19   4     1184.88     1128.94     70.69 o 
  -3  19   4      785.00      718.40     64.25 o 
  -1  19   4       40.44       39.24     11.58 o 
   1  19   4      811.73      830.83     73.94 o 
   3  19   4      529.34      533.49     39.63 o 
   5  19   4      111.50      161.57     18.65 o 
   7  19   4       32.02      105.18     26.43 o 
 -14  20   4       96.88      114.00     23.11 o 
 -12  20   4      385.68      452.31     43.68 o 
 -10  20   4      977.20     1049.84     68.22 o 
  -8  20   4      121.91      251.60     32.29 o 
  -6  20   4       24.72       63.13     27.79 o 
  -4  20   4      246.87      261.65     27.33 o 
  -2  20   4      430.30      492.31     41.64 o 
   0  20   4      516.89      528.71     48.27 o 
   2  20   4      310.37      320.72     30.22 o 
   4  20   4       36.80       64.59     14.57 o 
   6  20   4      187.23      301.60     74.76 o 
 -13  21   4      229.70      270.27     33.98 o 
 -11  21   4      247.97      254.97     26.63 o 
  -9  21   4       96.77      126.13     21.39 o 
  -7  21   4      601.40      592.05     44.18 o 
  -5  21   4      583.61      588.01     39.58 o 
  -3  21   4      453.84      520.87     84.51 o 
  -1  21   4      389.93      455.85     42.33 o 
   1  21   4      196.21      268.03     40.89 o 
   3  21   4      148.58      133.41     17.96 o 
   5  21   4        4.84       38.29     19.65 o 
 -12  22   4      834.47      854.30     61.07 o 
 -10  22   4      112.53      120.29     20.47 o 
  -8  22   4      758.21      779.85     73.12 o 
  -6  22   4      742.45      797.32     77.01 o 
  -4  22   4      113.84       93.41     25.83 o 
  -2  22   4     1374.76     1275.80    141.22 o 
   0  22   4      673.38      696.72     54.62 o 
   2  22   4      708.36      732.43     46.74 o 
   4  22   4       95.96      142.87     28.89 o 
 -11  23   4      373.27      417.69     35.93 o 
  -9  23   4      378.20      460.96     36.11 o 
  -7  23   4      537.76      642.33     57.90 o 
  -5  23   4       62.81       81.36     22.72 o 
  -3  23   4       79.80       98.73     35.66 o 
  -1  23   4      352.46      381.36     42.15 o 
   1  23   4      659.40      708.61     70.55 o 
   3  23   4       49.82       85.25     24.71 o 
 -12  24   4       18.80       34.77     17.98 o 
 -10  24   4     1343.80     1455.46    104.89 o 
  -8  24   4      580.92      491.93     41.70 o 
  -6  24   4      209.54      226.97     29.63 o 
  -4  24   4      359.77      335.80     62.61 o 
  -2  24   4      800.65      799.10    101.91 o 
   0  24   4      143.23      181.80     35.08 o 
   2  24   4      420.36      437.51     39.06 o 
   4  24   4      484.93      461.07     47.73 o 
 -11  25   4      158.79      198.58     32.50 o 
  -9  25   4      377.90      425.60     33.25 o 
  -7  25   4      674.18      651.52     74.68 o 
  -5  25   4       12.99       39.60     33.05 o 
  -3  25   4      273.78      298.00     44.36 o 
  -1  25   4      110.04      163.41     60.06 o 
   1  25   4      136.37      155.99     23.78 o 
   3  25   4      152.33      155.92     26.76 o 
 -10  26   4      576.36      661.71     45.87 o 
  -8  26   4      169.97      169.09     25.79 o 
  -6  26   4      214.00      241.99     27.88 o 
  -4  26   4      432.84      488.44     74.96 o 
  -2  26   4      491.56      498.30    109.20 o 
   0  26   4        6.42       51.33     40.52 o 
   2  26   4      226.20      263.32     34.67 o 
  -9  27   4       14.72       22.07     14.78 o 
  -7  27   4       50.24       82.61     16.56 o 
  -5  27   4        9.22       25.03     17.41 o 
  -3  27   4      205.30      245.55     96.39 o 
  -1  27   4       80.76       88.81     30.10 o 
   1  27   4      114.74      104.21     20.00 o 
  -8  28   4      342.19      344.87     30.24 o 
  -6  28   4       33.32       35.02     17.15 o 
  -4  28   4      441.43      424.21     45.89 o 
  -2  28   4       52.81       85.36     24.81 o 
   0  28   4       73.29       75.73     37.93 o 
  -5  29   4       32.84       40.05     35.01 o 
  -3  29   4      271.17      285.11     39.82 o 
 -17   1   5      261.37      368.41     59.09 o 
 -15   1   5     1598.78     1681.46    116.79 o 
 -13   1   5     1174.17     1119.09     60.46 o 
 -11   1   5       20.89       19.33      9.86 o 
  -9   1   5     1583.88     1435.11     57.44 o 
  -7   1   5     1374.61     1353.35     53.23 o 
  -5   1   5       85.58      103.28     15.41 o 
  -3   1   5      297.34      350.62     19.66 o 
  -1   1   5      321.54      302.16     22.18 o 
   1   1   5      337.50      332.19     24.15 o 
   3   1   5      245.59      297.83     30.70 o 
   5   1   5      443.25      455.07     47.81 o 
   7   1   5      459.66      502.38     46.65 o 
 -18   2   5      302.17      353.95     54.00 o 
 -16   2   5      135.00      162.40     28.11 o 
 -14   2   5      244.46      287.88     31.85 o 
 -12   2   5       22.23       29.42      9.10 o 
 -10   2   5      999.98      997.30     47.01 o 
  -8   2   5      204.99      249.20     22.76 o 
  -6   2   5      490.53      432.60     27.04 o 
  -4   2   5     2541.70     2288.31     66.47 o 
  -2   2   5      848.49      808.56     34.93 o 
   0   2   5      589.02      602.23     33.03 o 
   2   2   5      312.26      287.92     27.99 o 
   4   2   5      715.16      785.78     61.98 o 
   6   2   5      501.13      451.35     46.30 o 
   8   2   5       32.43       53.17     17.77 o 
 -17   3   5      215.24      250.16     34.30 o 
 -15   3   5     4214.44     4250.67    352.62 o 
 -13   3   5      776.09      736.05     60.38 o 
 -11   3   5      354.51      312.06     26.61 o 
  -9   3   5      547.70      587.49     33.84 o 
  -7   3   5     2612.45     2342.70     85.68 o 
  -5   3   5      252.72      317.19     23.00 o 
  -3   3   5     3504.94     3242.25     81.88 o 
  -1   3   5      583.79      592.78     38.88 o 
   1   3   5     1006.35      995.19     52.05 o 
   3   3   5       33.29       53.11     13.01 o 
   5   3   5     2156.98     2083.36    139.81 o 
   7   3   5      302.66      281.35     35.18 o 
 -16   4   5     1300.68     1259.34     97.70 o 
 -14   4   5      372.18      394.45     35.19 o 
 -12   4   5     1397.27     1246.82     64.97 o 
 -10   4   5       88.37      112.91     15.46 o 
  -8   4   5      991.00      960.39     44.18 o 
  -6   4   5      329.85      351.23     27.91 o 
  -4   4   5      129.87      162.61     25.25 o 
  -2   4   5      864.90      816.05     35.47 o 
   0   4   5     1823.32     1791.53     64.51 o 
   2   4   5      381.73      366.45     42.33 o 
   4   4   5      806.25      849.29     65.48 o 
   6   4   5     1876.73     1793.03    121.00 o 
   8   4   5      293.76      282.99     48.29 o 
 -17   5   5      100.53      220.15     66.08 o 
 -15   5   5     1124.80     1085.73     90.12 o 
 -13   5   5      368.67      377.32     33.82 o 
 -11   5   5      996.46      945.58     63.77 o 
  -9   5   5      839.38      845.44     41.29 o 
  -7   5   5       55.04       85.26     19.84 o 
  -5   5   5      230.27      254.96     18.22 o 
  -3   5   5     3933.22     3586.96    107.64 o 
  -1   5   5      497.96      509.25     25.44 o 
   1   5   5     1594.57     1641.51     89.10 o 
   3   5   5        2.25       18.59     10.81 o 
   5   5   5      131.46      153.66     32.97 o 
   7   5   5      179.85      196.33     33.96 o 
 -16   6   5      790.79      918.70    113.99 o 
 -14   6   5      435.56      413.28     34.53 o 
 -12   6   5      630.89      717.49     47.46 o 
 -10   6   5       17.69       36.45     12.82 o 
  -8   6   5     1184.60     1111.94     47.66 o 
  -6   6   5      515.13      490.11     36.24 o 
  -4   6   5     3598.96     3234.95    173.25 o 
  -2   6   5       73.67       98.76     12.97 o 
   0   6   5      170.41      194.48     20.13 o 
   2   6   5      191.14      223.99     29.46 o 
   4   6   5      389.76      401.48     35.49 o 
   6   6   5      947.63      961.29     82.66 o 
 -17   7   5       92.22      105.00     24.80 o 
 -15   7   5      155.38      215.63     34.09 o 
 -13   7   5      145.36      149.28     24.04 o 
 -11   7   5      358.72      362.93     33.06 o 
  -9   7   5     1290.91     1257.52     62.29 o 
  -7   7   5      350.13      432.28     33.18 o 
  -5   7   5      103.06      127.94     15.12 o 
  -3   7   5      147.33      168.26     18.11 o 
  -1   7   5     1508.02     1395.95     63.83 o 
   1   7   5      484.64      473.64     50.02 o 
   3   7   5       83.27       91.40     16.97 o 
   5   7   5      237.32      267.17     33.64 o 
   7   7   5      248.44      300.66     38.55 o 
 -16   8   5       69.83      107.00     21.34 o 
 -14   8   5      147.11      175.88     33.37 o 
 -12   8   5      379.14      378.56     34.79 o 
 -10   8   5      439.96      430.70     36.29 o 
  -8   8   5      308.19      318.00     30.40 o 
  -6   8   5       25.05       66.52     15.37 o 
  -4   8   5      471.96      453.49     34.07 o 
  -2   8   5      308.98      283.42     20.33 o 
   0   8   5      296.46      314.63     28.35 o 
   2   8   5       20.14       45.71     13.06 o 
   4   8   5      973.41     1012.13     59.47 o 
   6   8   5       65.36      107.57     33.15 o 
 -17   9   5      122.42      116.58     23.48 o 
 -15   9   5       33.06       48.62     16.90 o 
 -13   9   5       29.97       68.40     15.79 o 
 -11   9   5        1.58       17.43     11.84 o 
  -9   9   5      899.59      779.64     46.41 o 
  -7   9   5      248.59      262.22     28.41 o 
  -5   9   5      159.07      151.21     18.12 o 
  -3   9   5      645.94      652.53     47.26 o 
  -1   9   5     1098.33     1057.66     82.10 o 
   1   9   5      723.10      698.63     44.51 o 
   3   9   5      596.17      571.44     41.33 o 
   5   9   5     1337.41     1318.90     76.11 o 
   7   9   5      124.62      144.98     27.30 o 
 -16  10   5      650.06      667.76     54.55 o 
 -14  10   5      457.16      467.84     43.00 o 
 -12  10   5      776.07      793.83     50.86 o 
 -10  10   5     1082.31     1023.01     56.06 o 
  -8  10   5     1184.20     1136.44     57.54 o 
  -6  10   5      622.03      589.36     33.65 o 
  -4  10   5      694.49      617.24     64.32 o 
  -2  10   5     1811.14     1926.58    129.64 o 
   0  10   5      608.73      603.68     52.15 o 
   2  10   5      132.56      154.37     21.78 o 
   4  10   5     2243.61     2157.01    119.03 o 
   6  10   5      239.94      317.62     37.44 o 
 -15  11   5      252.54      280.06     42.25 o 
 -13  11   5       40.24       76.07     19.17 o 
 -11  11   5      541.62      555.75     38.86 o 
  -9  11   5      302.01      305.78     30.80 o 
  -7  11   5      212.57      260.91     30.08 o 
  -5  11   5      876.80      799.56     76.26 o 
  -3  11   5     1025.42     1012.02     73.39 o 
  -1  11   5      637.38      600.11     36.60 o 
   1  11   5      254.03      265.70     25.95 o 
   3  11   5      145.38      229.46     26.66 o 
   5  11   5       31.28       88.86     26.59 o 
   7  11   5       27.33       44.07     24.14 o 
 -16  12   5      452.28      526.52     46.75 o 
 -14  12   5       13.37       26.55     15.62 o 
 -12  12   5      638.99      604.43     42.07 o 
 -10  12   5      210.85      226.64     28.34 o 
  -8  12   5      272.33      296.41     31.77 o 
  -6  12   5     1065.90      968.39    103.51 o 
  -4  12   5     1778.80     1619.82    133.09 o 
  -2  12   5       32.79       43.87     12.37 o 
   0  12   5     1028.72      938.32     79.48 o 
   2  12   5      453.03      463.75     43.64 o 
   4  12   5      167.70      228.21     29.12 o 
   6  12   5      247.15      271.49     31.31 o 
 -15  13   5      589.78      563.50     53.09 o 
 -13  13   5      386.65      438.75     51.94 o 
 -11  13   5     1023.49     1078.32     58.89 o 
  -9  13   5      388.61      493.96     56.01 o 
  -7  13   5     1046.36      901.98     44.64 o 
  -5  13   5     1630.70     1497.42    158.69 o 
  -3  13   5      500.89      464.23     33.26 o 
  -1  13   5     1456.24     1326.12     74.58 o 
   1  13   5      173.99      197.30     25.43 o 
   3  13   5      165.53      191.21     23.46 o 
   5  13   5      955.10      873.05     53.81 o 
 -16  14   5      224.10      216.75     29.58 o 
 -14  14   5      191.07      206.00     34.30 o 
 -12  14   5      134.44      168.77     30.46 o 
 -10  14   5      286.48      312.32     32.56 o 
  -8  14   5      956.56     1095.55     88.16 o 
  -6  14   5      174.61      217.49     27.97 o 
  -4  14   5      456.87      435.44     48.99 o 
  -2  14   5     1397.87     1207.53     70.54 o 
   0  14   5      225.16      250.95     26.99 o 
   2  14   5      148.21      168.77     27.96 o 
   4  14   5      235.91      290.96     27.27 o 
   6  14   5      118.78      169.97     27.74 o 
 -15  15   5      202.36      185.23     29.73 o 
 -13  15   5      658.32      653.88     53.55 o 
 -11  15   5      590.85      577.04     41.76 o 
  -9  15   5     1201.24     1202.66     95.76 o 
  -7  15   5     1726.98     1559.39     96.34 o 
  -5  15   5      179.48      178.81     23.28 o 
  -3  15   5      269.97      269.15     26.22 o 
  -1  15   5      841.73      804.11     86.75 o 
   1  15   5      583.55      569.54     40.21 o 
   3  15   5      317.06      314.53     30.45 o 
   5  15   5      200.43      239.14     26.82 o 
 -14  16   5      145.48      144.74     25.40 o 
 -12  16   5      665.15      629.92     65.13 o 
 -10  16   5      840.41      837.12     51.62 o 
  -8  16   5      210.36      235.22     23.70 o 
  -6  16   5      766.01      776.80     74.37 o 
  -4  16   5      728.78      674.43     61.32 o 
  -2  16   5       31.71       62.07     19.09 o 
   0  16   5       34.02       23.93     29.59 o 
   2  16   5      391.43      415.61     44.80 o 
   4  16   5      249.06      266.07     30.02 o 
 -15  17   5      364.13      423.91     59.24 o 
 -13  17   5      422.98      443.87     41.20 o 
 -11  17   5      761.45      817.55     59.90 o 
  -9  17   5      711.21      760.85     48.09 o 
  -7  17   5      706.21      664.42     45.21 o 
  -5  17   5       38.34       53.74     17.63 o 
  -3  17   5     1182.41     1009.52    161.71 o 
  -1  17   5       74.35       73.98     18.81 o 
   1  17   5     1820.97     1753.37    121.68 o 
   3  17   5      152.49      132.07     22.39 o 
   5  17   5      100.92      132.48     22.46 o 
 -14  18   5       43.80       69.25     18.28 o 
 -12  18   5      364.91      409.61     52.50 o 
 -10  18   5      109.98      121.08     20.72 o 
  -8  18   5      913.24      786.97     82.93 o 
  -6  18   5      362.88      326.27     30.65 o 
  -4  18   5      711.41      704.43     72.39 o 
  -2  18   5      346.82      372.26     38.11 o 
   0  18   5      752.86      722.85     84.51 o 
   2  18   5      283.30      363.11     42.92 o 
   4  18   5      273.45      325.38     28.97 o 
 -13  19   5      221.58      286.78     37.00 o 
 -11  19   5      535.84      541.14     46.58 o 
  -9  19   5     1094.58     1079.91     59.90 o 
  -7  19   5      425.91      389.30     37.12 o 
  -5  19   5      140.39      170.10     24.49 o 
  -3  19   5      419.35      338.85     34.10 o 
  -1  19   5      976.08      874.47     92.65 o 
   1  19   5       31.40       38.25     13.56 o 
   3  19   5      175.52      197.60     22.45 o 
 -12  20   5      203.71      209.81     30.03 o 
 -10  20   5     1650.78     1603.19     90.18 o 
  -8  20   5      938.18     1070.53    122.03 o 
  -6  20   5      473.72      455.12     35.06 o 
  -4  20   5       75.81       89.47     18.00 o 
  -2  20   5     1934.57     1749.75    170.70 o 
   0  20   5     1598.81     1524.81    170.70 o 
   2  20   5      237.39      256.54     34.21 o 
 -13  21   5      332.35      356.83     35.03 o 
 -11  21   5      620.84      630.33     50.98 o 
  -9  21   5      332.47      464.29     49.69 o 
  -7  21   5      405.67      411.24     46.18 o 
  -5  21   5      559.25      567.14     96.02 o 
  -3  21   5      421.36      396.95     55.31 o 
  -1  21   5       36.89       58.27     17.44 o 
   1  21   5      249.14      261.03     44.36 o 
   3  21   5       53.02       82.02     14.85 o 
 -12  22   5      105.48      114.78     22.09 o 
 -10  22   5      133.29      183.38     36.38 o 
  -8  22   5      689.69      749.44     75.53 o 
  -6  22   5       57.52       74.58     25.22 o 
  -4  22   5      362.61      412.04     42.67 o 
  -2  22   5      946.17      895.06    139.81 o 
   0  22   5      100.04      116.34     23.26 o 
   2  22   5      199.70      230.22     26.39 o 
 -11  23   5       39.26       59.54     18.41 o 
  -9  23   5      120.32      130.41     19.82 o 
  -7  23   5      124.07      147.16     31.19 o 
  -5  23   5      369.51      383.77     47.45 o 
  -3  23   5       26.05       44.43     13.41 o 
  -1  23   5      156.61      195.07     24.70 o 
   1  23   5      101.21      103.67     33.97 o 
 -10  24   5      348.48      410.08     53.17 o 
  -8  24   5      330.88      348.74     44.08 o 
  -6  24   5      230.23      256.44     31.46 o 
  -4  24   5      250.25      258.80     27.88 o 
  -2  24   5      108.33      159.84     47.73 o 
   0  24   5      122.99      144.01     26.11 o 
  -9  25   5      236.34      274.85     30.04 o 
  -7  25   5      305.65      345.98     49.63 o 
  -5  25   5       64.69      118.04    104.39 o 
  -3  25   5     1422.48     1304.92    178.84 o 
  -1  25   5      614.76      608.16     55.31 o 
  -8  26   5      814.17      676.38     74.27 o 
  -6  26   5      188.85      191.66     32.57 o 
  -4  26   5      360.18      328.93     62.05 o 
  -2  26   5      197.92      255.64     24.51 o 
 -16   0   6      686.77      719.68    124.49 o 
 -14   0   6      517.18      501.53     61.19 o 
 -12   0   6      723.94      646.65     54.39 o 
 -10   0   6      174.07      195.56     29.30 o 
  -8   0   6     1208.17     1093.42     70.87 o 
  -6   0   6     7655.47     6916.65    414.49 o 
  -4   0   6      915.75      873.35     99.20 o 
  -2   0   6      893.10      890.26     74.87 o 
   0   0   6     1129.25     1086.74     85.60 o 
   2   0   6      470.64      510.26     50.90 o 
   4   0   6      309.80      340.67    116.71 o 
 -17   1   6      359.38      455.30     64.01 o 
 -15   1   6      810.58      843.57    104.44 o 
 -13   1   6       13.19       10.61     11.08 o 
 -11   1   6      255.07      227.44     23.70 o 
  -9   1   6      460.38      428.57     29.12 o 
  -7   1   6     2386.09     2299.17     78.59 o 
  -5   1   6     3757.99     3401.48    100.46 o 
  -3   1   6     1535.16     1518.16     71.06 o 
  -1   1   6      498.96      570.47     33.70 o 
   1   1   6      509.86      468.14     32.64 o 
   3   1   6      133.62      145.73     25.43 o 
   5   1   6      422.66      391.56     48.57 o 
 -16   2   6      267.39      287.60     36.86 o 
 -14   2   6      285.01      312.14     31.66 o 
 -12   2   6       17.85       33.83     12.34 o 
 -10   2   6     1133.15     1044.32     49.54 o 
  -8   2   6      525.57      483.09     30.90 o 
  -6   2   6     2114.91     2012.53     70.92 o 
  -4   2   6      576.03      597.52     37.77 o 
  -2   2   6      589.91      636.32     38.17 o 
   0   2   6     1022.58     1022.32     48.84 o 
   2   2   6      196.08      220.38     31.80 o 
   4   2   6      202.26      189.31     31.18 o 
 -17   3   6      193.70      152.11     41.36 o 
 -15   3   6     1041.12     1101.21     95.53 o 
 -13   3   6       27.28       28.30     13.34 o 
 -11   3   6      599.28      552.85     41.19 o 
  -9   3   6      272.17      331.65     27.19 o 
  -7   3   6      960.20      927.00     44.35 o 
  -5   3   6      200.77      269.26     27.05 o 
  -3   3   6       52.11       76.99     16.57 o 
  -1   3   6      389.33      426.09     31.22 o 
   1   3   6       57.80       69.14     12.76 o 
   3   3   6      436.09      630.17     97.42 o 
   5   3   6      188.60      193.49     31.25 o 
 -16   4   6      885.37      821.08     66.55 o 
 -14   4   6       15.26       41.64     13.75 o 
 -12   4   6      268.52      289.29     33.85 o 
 -10   4   6      338.02      349.71     32.08 o 
  -8   4   6      457.55      424.73     28.96 o 
  -6   4   6      554.60      566.45     32.16 o 
  -4   4   6      996.91      839.76     44.37 o 
  -2   4   6      491.26      497.14     36.84 o 
   0   4   6      554.35      494.96     34.05 o 
   2   4   6       93.04      114.23     20.48 o 
   4   4   6      518.30      536.96     56.71 o 
 -17   5   6      113.40      144.11     23.78 o 
 -15   5   6      590.54      584.91     46.43 o 
 -13   5   6      200.94      240.18     32.49 o 
 -11   5   6      400.09      363.82     31.26 o 
  -9   5   6       82.88      123.33     20.84 o 
  -7   5   6      850.92      913.32     42.97 o 
  -5   5   6     2810.16     2388.33     87.75 o 
  -3   5   6      237.35      243.71     22.47 o 
  -1   5   6      819.03      788.36     44.99 o 
   1   5   6      855.87      904.36     54.50 o 
   3   5   6       97.20      108.67     22.32 o 
   5   5   6      661.05      699.45     54.35 o 
 -16   6   6        5.66       38.17     17.62 o 
 -14   6   6       97.52      126.15     22.43 o 
 -12   6   6      494.32      491.59     37.90 o 
 -10   6   6      753.30      696.77     45.41 o 
  -8   6   6      181.68      243.74     30.93 o 
  -6   6   6     3231.44     2829.09    137.22 o 
  -4   6   6      103.88      125.81     17.96 o 
  -2   6   6     1134.14     1153.99     64.72 o 
   0   6   6      335.78      403.81     52.78 o 
   2   6   6      178.38      191.88     24.64 o 
   4   6   6       62.43      119.95     27.51 o 
 -17   7   6      540.94      583.93    108.56 o 
 -15   7   6       29.68       25.91     20.49 o 
 -13   7   6      420.41      432.72     44.63 o 
 -11   7   6      522.58      530.64     41.59 o 
  -9   7   6     1134.67     1029.35     50.72 o 
  -7   7   6     2524.16     2367.81    107.89 o 
  -5   7   6     1248.46     1088.58     52.08 o 
  -3   7   6      800.36      770.77     39.71 o 
  -1   7   6       40.68       45.65     19.55 o 
   1   7   6       94.87      108.24     20.35 o 
   3   7   6       77.92      109.45     18.27 o 
   5   7   6      482.43      535.06     49.99 o 
 -16   8   6      283.11      348.44     48.65 o 
 -14   8   6       38.99       56.68     16.70 o 
 -12   8   6      501.82      485.11     38.16 o 
 -10   8   6      908.02      844.85     50.31 o 
  -8   8   6      757.38      727.04     46.25 o 
  -6   8   6      872.17      873.14     60.30 o 
  -4   8   6      107.43      142.88     18.07 o 
  -2   8   6     1946.81     1979.42    119.28 o 
   0   8   6     1173.83     1237.00     78.64 o 
   2   8   6      498.85      508.84     37.63 o 
   4   8   6      212.14      307.11     29.96 o 
 -15   9   6      157.30      144.96     25.05 o 
 -13   9   6       91.67       80.61     18.23 o 
 -11   9   6       10.42       24.31     12.56 o 
  -9   9   6      415.81      475.16     37.33 o 
  -7   9   6      403.29      332.54     34.81 o 
  -5   9   6      655.23      701.76     49.16 o 
  -3   9   6      110.21      120.10     19.03 o 
  -1   9   6      470.16      511.76     67.90 o 
   1   9   6     1032.87     1063.71     84.23 o 
   3   9   6      246.10      324.68     40.47 o 
 -16  10   6       92.97      125.71     33.97 o 
 -14  10   6      116.58      127.70     22.23 o 
 -12  10   6      162.28      157.22     24.03 o 
 -10  10   6      123.60      130.05     22.42 o 
  -8  10   6      233.45      331.07     37.64 o 
  -6  10   6       90.30      135.44     25.21 o 
  -4  10   6      104.26      121.17     23.47 o 
  -2  10   6      307.52      286.33     29.52 o 
   0  10   6       55.70      129.06     30.88 o 
   2  10   6      115.65      128.07     23.70 o 
   4  10   6       42.45       52.73     16.12 o 
 -15  11   6      101.23      138.59     24.99 o 
 -13  11   6      119.29      117.14     20.42 o 
 -11  11   6      362.63      335.46     32.59 o 
  -9  11   6       60.92       71.02     18.38 o 
  -7  11   6      189.06      207.45     31.72 o 
  -5  11   6      604.54      566.54     53.34 o 
  -3  11   6      244.26      216.82     26.24 o 
  -1  11   6      530.40      463.58     46.01 o 
   1  11   6     1089.42     1196.96    176.34 o 
   3  11   6      319.01      330.73     30.05 o 
 -14  12   6       61.28       54.29     25.55 o 
 -12  12   6      278.22      248.92     34.23 o 
 -10  12   6       60.74       93.81     19.89 o 
  -8  12   6      581.99      601.31     49.49 o 
  -6  12   6      744.92      825.58     55.50 o 
  -4  12   6      171.35      201.62     24.76 o 
  -2  12   6      119.71      118.87     22.46 o 
   0  12   6      340.68      365.92     41.47 o 
   2  12   6      163.43      267.13     98.72 o 
   4  12   6      286.83      337.85     29.47 o 
 -15  13   6       11.79       35.83     16.31 o 
 -13  13   6      617.20      557.15     50.07 o 
 -11  13   6      308.34      332.46     34.10 o 
  -9  13   6      395.69      383.43     35.74 o 
  -7  13   6       33.70       74.47     18.35 o 
  -5  13   6       89.66       66.72     18.36 o 
  -3  13   6      201.52      205.25     28.08 o 
  -1  13   6      500.53      517.73     70.19 o 
   1  13   6      449.52      524.60     99.16 o 
   3  13   6      110.90       98.46     20.82 o 
 -14  14   6      137.07      173.25     28.32 o 
 -12  14   6       65.99      138.41     21.59 o 
 -10  14   6      156.04      158.32     22.43 o 
  -8  14   6      134.06      148.59     27.90 o 
  -6  14   6      660.44      620.80     47.91 o 
  -4  14   6      407.54      359.37     38.86 o 
  -2  14   6      455.06      417.62     38.74 o 
   0  14   6      507.49      526.65     46.50 o 
   2  14   6      570.55      636.77     79.94 o 
 -13  15   6      399.56      419.27     62.33 o 
 -11  15   6      337.98      383.44     33.56 o 
  -9  15   6      111.02      123.77     24.18 o 
  -7  15   6      335.44      343.12     43.18 o 
  -5  15   6        7.12       32.44     12.57 o 
  -3  15   6      109.04       97.42     19.01 o 
  -1  15   6      365.89      395.15     79.17 o 
   1  15   6     1981.63     1879.38    201.17 o 
   3  15   6      806.32      906.69     64.06 o 
 -14  16   6      163.42      161.54     25.65 o 
 -12  16   6      533.95      535.78     39.20 o 
 -10  16   6      284.31      357.86     36.04 o 
  -8  16   6     1439.63     1280.71     78.65 o 
  -6  16   6       11.47       43.53     16.56 o 
  -4  16   6       41.96       47.01     15.72 o 
  -2  16   6      121.46      109.35     20.85 o 
   0  16   6      360.54      382.32     37.50 o 
   2  16   6       41.60       35.38     19.09 o 
 -13  17   6      661.47      631.51     51.00 o 
 -11  17   6     1881.35     1705.18     89.81 o 
  -9  17   6       85.60      142.82     24.00 o 
  -7  17   6      519.77      495.41     66.26 o 
  -5  17   6      200.22      227.68     57.55 o 
  -3  17   6       61.67       86.68     23.30 o 
  -1  17   6     2547.23     2335.61    323.99 o 
   1  17   6      758.90      733.83     56.43 o 
 -12  18   6     1035.03     1128.03     92.12 o 
 -10  18   6      332.87      352.90     34.82 o 
  -8  18   6        9.80       41.81     18.25 o 
  -6  18   6      135.77      178.37     27.17 o 
  -4  18   6      381.43      354.49     36.08 o 
  -2  18   6      115.13      100.19     16.90 o 
   0  18   6      112.02      158.30     26.12 o 
 -11  19   6      709.99      674.11     65.70 o 
  -9  19   6     1191.08     1191.68     91.16 o 
  -7  19   6      212.34      257.23     36.38 o 
  -5  19   6      300.53      310.26     49.97 o 
  -3  19   6      333.69      347.90     66.82 o 
  -1  19   6      603.38      597.48     61.20 o 
   1  19   6      672.02      581.00     65.24 o 
 -12  20   6        2.84        9.44     28.95 o 
 -10  20   6      488.97      532.87     72.71 o 
  -8  20   6      216.27      240.16     35.48 o 
  -6  20   6      332.04      283.20     43.28 o 
  -4  20   6       10.91       54.81     14.90 o 
  -2  20   6      179.15      166.08     23.75 o 
   0  20   6       84.64       72.00     18.24 o 
 -11  21   6      208.63      214.12     38.70 o 
  -9  21   6      247.04      344.67     42.31 o 
  -7  21   6      619.97      644.24     65.70 o 
  -5  21   6       20.33       44.15     24.71 o 
  -3  21   6      192.71      208.61     34.25 o 
  -1  21   6      365.72      359.15     36.50 o 
 -10  22   6      609.91      688.48     91.42 o 
  -8  22   6       83.71      111.38     41.27 o 
  -6  22   6       76.48      105.12     33.69 o 
  -4  22   6      407.91      397.86     84.51 o 
  -2  22   6      497.89      518.94     73.26 o 
  -7  23   6       89.84      118.90     57.25 o 
  -5  23   6      555.09      577.04     80.01 o 
 -15   1   7       79.83       86.74     24.14 o 
 -13   1   7      182.55      201.62     23.63 o 
 -11   1   7      609.14      546.23     39.37 o 
  -9   1   7       56.83       52.01     11.80 o 
  -7   1   7      258.17      211.75     24.58 o 
  -5   1   7      214.07      278.84     29.49 o 
  -3   1   7      156.69      189.08     24.99 o 
  -1   1   7       77.33      118.69     23.47 o 
   1   1   7      103.57      151.12     34.75 o 
 -16   2   7       44.47       22.15     15.54 o 
 -14   2   7      127.23      172.99     20.48 o 
 -12   2   7      132.99      150.32     22.77 o 
 -10   2   7      330.63      318.75     30.41 o 
  -8   2   7       68.29       92.23     15.19 o 
  -6   2   7      168.15      197.29     24.09 o 
  -4   2   7      245.67      227.87     27.26 o 
  -2   2   7       24.57       78.56     16.35 o 
   0   2   7      413.01      441.05     45.69 o 
   2   2   7      326.32      410.01     71.62 o 
 -15   3   7      165.18      200.62     25.38 o 
 -13   3   7      244.57      298.24     38.12 o 
 -11   3   7      626.02      550.02     39.94 o 
  -9   3   7      562.18      477.05     36.10 o 
  -7   3   7      510.79      545.13     43.91 o 
  -5   3   7      118.28      130.67     17.77 o 
  -3   3   7       66.72      118.24     20.94 o 
  -1   3   7        0.48       43.28     17.72 o 
   1   3   7      213.11      205.79     29.47 o 
 -16   4   7      308.62      406.78     54.63 o 
 -14   4   7      122.17      147.16     26.00 o 
 -12   4   7       23.23       25.96     12.09 o 
 -10   4   7      581.36      525.38     39.51 o 
  -8   4   7     1246.79     1161.97     81.70 o 
  -6   4   7      340.02      357.22     29.89 o 
  -4   4   7      482.02      481.11     39.31 o 
  -2   4   7       88.74      165.97     28.53 o 
   0   4   7      600.24      727.61     60.71 o 
   2   4   7     1039.62     1227.78     88.84 o 
 -15   5   7       63.67       69.23     18.36 o 
 -13   5   7      344.29      358.39     32.47 o 
 -11   5   7       82.93       54.77     19.17 o 
  -9   5   7      476.88      461.19     39.02 o 
  -7   5   7      516.33      449.71     38.83 o 
  -5   5   7      427.50      394.06     31.83 o 
  -3   5   7      225.15      226.69     27.24 o 
  -1   5   7      121.30      126.60     21.36 o 
   1   5   7       77.32       94.65     22.32 o 
 -14   6   7       73.94       60.51     16.90 o 
 -12   6   7      130.01      165.18     22.84 o 
 -10   6   7       87.99      107.60     24.45 o 
  -8   6   7       39.09       44.82     14.59 o 
  -6   6   7      354.40      332.47     36.48 o 
  -4   6   7      233.21      296.13     32.32 o 
  -2   6   7      207.38      247.03     30.81 o 
   0   6   7      713.87      712.71     53.73 o 
 -15   7   7       97.73      109.04     20.22 o 
 -13   7   7      190.07      277.38     35.91 o 
 -11   7   7      124.44      146.52     30.02 o 
  -9   7   7      103.13      147.24     28.64 o 
  -7   7   7        2.39       24.79     12.48 o 
  -5   7   7      320.07      319.98     32.12 o 
  -3   7   7      220.85      254.88     30.05 o 
  -1   7   7        3.59       29.22     31.19 o 
   1   7   7      263.40      369.99     55.87 o 
 -14   8   7      272.26      336.83     32.71 o 
 -12   8   7      459.97      391.70     32.46 o 
 -10   8   7       55.40       82.56     19.59 o 
  -8   8   7       25.42       41.06     15.26 o 
  -6   8   7       56.29       56.73     17.83 o 
  -4   8   7       61.34       78.44     21.60 o 
  -2   8   7       12.03       42.70     23.98 o 
   0   8   7        5.79       18.01     17.57 o 
 -15   9   7       90.44       96.45     19.97 o 
 -13   9   7       32.37       37.11     13.53 o 
 -11   9   7      301.65      315.59     30.31 o 
  -9   9   7      117.05      114.52     32.50 o 
  -7   9   7      316.35      348.77     37.82 o 
  -5   9   7      184.46      218.93     28.56 o 
  -3   9   7      673.85      653.17     71.16 o 
  -1   9   7      387.08      460.02     61.10 o 
   1   9   7      105.16      191.73     47.03 o 
 -14  10   7       11.35       41.26     18.33 o 
 -12  10   7      256.95      278.18     27.97 o 
 -10  10   7      247.39      323.13     43.87 o 
  -8  10   7      222.74      255.06     31.67 o 
  -6  10   7      428.53      401.59     38.91 o 
  -4  10   7       69.79      123.28     32.27 o 
  -2  10   7      227.36      311.09     49.03 o 
   0  10   7      496.03      448.13     48.60 o 
 -13  11   7       57.68       75.66     21.96 o 
 -11  11   7      842.38      734.27     56.43 o 
  -9  11   7      180.18      243.70     35.24 o 
  -7  11   7     1120.38      991.28     74.33 o 
  -5  11   7      327.08      371.41     37.87 o 
  -3  11   7       33.99       19.45     40.85 o 
  -1  11   7       68.07      106.38     25.60 o 
 -14  12   7      158.26      125.96     32.90 o 
 -12  12   7       66.31       90.72     18.96 o 
 -10  12   7      439.33      433.01     40.65 o 
  -8  12   7       22.83       65.91     19.37 o 
  -6  12   7       21.62       27.81     20.78 o 
  -4  12   7      283.55      270.95     38.26 o 
  -2  12   7      100.43      161.09     38.76 o 
   0  12   7      250.53      302.69     36.51 o 
 -13  13   7       61.27       70.81     16.87 o 
 -11  13   7      140.30      163.89     24.84 o 
  -9  13   7      752.61      687.28     51.29 o 
  -7  13   7     1337.30     1207.63     80.38 o 
  -5  13   7      257.45      286.22     45.28 o 
  -3  13   7      185.23      210.65     38.83 o 
  -1  13   7       16.78       79.67     22.48 o 
 -12  14   7      916.94      778.57     55.82 o 
 -10  14   7      123.16      184.18     27.54 o 
  -8  14   7      118.89      214.73     57.49 o 
  -6  14   7       38.47       53.27     16.51 o 
  -4  14   7      160.99      222.22     36.75 o 
  -2  14   7       29.91       76.54     62.24 o 
 -11  15   7      257.05      329.11     35.71 o 
  -9  15   7      365.53      386.28     36.53 o 
  -7  15   7      123.28      143.97     25.78 o 
  -5  15   7      271.45      259.77     56.64 o 
  -3  15   7      332.53      366.49     44.01 o 
 -12  16   7       24.33       86.30     47.66 o 
 -10  16   7      413.32      447.59     40.55 o 
  -8  16   7      480.06      505.34     42.84 o 
  -6  16   7      118.02      120.61     31.21 o 
  -4  16   7      486.06      508.91     51.46 o 
  -2  16   7      100.42      122.66     23.63 o 
 -11  17   7      646.06      693.76     70.10 o 
  -9  17   7      585.48      592.35     65.42 o 
  -7  17   7       89.25      200.53     38.18 o 
  -5  17   7      103.94      139.51     27.75 o 
  -3  17   7      143.58      229.22     47.66 o 
 -10  18   7      131.00      100.28     44.74 o 
  -8  18   7      136.46      172.98     26.59 o 
  -6  18   7       77.22      134.82     29.03 o 
  -4  18   7       87.69       81.69     48.63 o 
  -7  19   7      140.44      185.75     30.03 o 
 -12   0   8       31.60       49.86     70.02 o 
 -10   0   8      122.63      122.54     50.57 o 
  -8   0   8     3699.88     3045.94    190.62 o 
  -6   0   8      218.21      254.93     40.94 o 
  -4   0   8      132.98      121.34     28.49 o 
 -13   1   8       80.05       92.24     19.53 o 
 -11   1   8       35.58       45.96     15.58 o 
  -9   1   8      432.96      419.51     39.99 o 
  -7   1   8     1703.65     1467.11     74.82 o 
  -5   1   8       53.59       59.93     15.30 o 
  -3   1   8       75.94      110.10     19.02 o 
 -12   2   8      146.04      126.94     20.51 o 
 -10   2   8      159.88      156.03     25.48 o 
  -8   2   8      709.40      593.75     50.17 o 
  -6   2   8      695.26      692.11     51.66 o 
  -4   2   8        7.25       28.68     15.51 o 
 -13   3   8      174.10      146.80     25.00 o 
 -11   3   8       19.83       33.16     21.62 o 
  -9   3   8      668.16      583.24     60.13 o 
  -7   3   8      437.72      431.48     43.75 o 
  -5   3   8       28.42       56.64     41.55 o 
  -3   3   8      328.08      337.13     34.29 o 
 -12   4   8      579.20      504.54     53.37 o 
 -10   4   8      143.97      142.86     24.60 o 
  -8   4   8       34.27       69.50     23.96 o 
  -6   4   8      425.36      406.04     40.73 o 
  -4   4   8      163.89      216.24     25.83 o 
 -13   5   8       67.41       75.03     19.53 o 
 -11   5   8      302.59      429.58     41.25 o 
  -9   5   8      896.32      868.04     56.99 o 
  -7   5   8      434.69      404.78     39.48 o 
  -5   5   8      115.78      150.23     27.12 o 
  -3   5   8      215.17      258.04     34.54 o 
 -12   6   8      338.23      361.67     38.45 o 
 -10   6   8       56.29       58.60     18.96 o 
  -8   6   8      772.75      710.70     77.66 o 
  -6   6   8       50.93       71.57     21.28 o 
  -4   6   8       72.23      128.63     41.82 o 
 -11   7   8       25.51       72.04     29.20 o 
  -9   7   8     1211.66     1063.98     78.33 o 
  -7   7   8     1230.19     1317.13     82.54 o 
  -5   7   8       46.13      110.38     34.27 o 
 -12   8   8      234.79      173.76     38.84 o 
 -10   8   8       38.63       34.32     17.04 o 
  -8   8   8      558.17      615.94     73.84 o 
  -6   8   8      140.30      176.42     34.52 o 
  -4   8   8       98.76      127.56     26.79 o 
 -11   9   8       25.91       42.42     17.05 o 
  -9   9   8      110.69      115.88     22.90 o 
  -7   9   8      189.60      183.94     32.75 o 
  -5   9   8        4.54       62.56     25.19 o 
 -10  10   8       14.18       31.36     17.16 o 
  -8  10   8      422.46      383.56     41.83 o 
  -6  10   8      130.14      165.27     44.92 o 
  -9  11   8      430.89      457.03     44.17 o 
  -7  11   8       82.39      112.49     24.38 o 
                                                 
